# Supplementary material for: Network Pharmacology-Based Validation of the Efficacy of Huiyangjiuji Decoction in the Treatment of Experimental Colitis
Source: Front Pharmacol. 2021 May 28;12:666432. doi: 10.3389/fphar.2021.666432 (PMC8193934; doi:10.3389/fphar.2021.666432)
Supplement: Supplementary file 1 [file Table2.XLSX]

## Sheet: Sheet1
			HYJJ components identified by LC/MS
Title	RT (min)	Precursor m/z	Height	Area	Adduct	Reference m/z	Formula	Ontology	InChIKey	SMILES	Total score	S/N	MS1 isotopes	MSMS spectrum
Arginine	1.17828	173.104	21525.3	91753.3	[M-H]-	173.104	C6H14N4O2	L-alpha-amino acids	ODKSFYDXXFIFQN-UHFFFAOYNA-N	O=C(O)C(N)CCCNC(=N)N	82.3	278.87	172.64984:58 172.70732:58 172.70917:58 172.83157:58 172.83344:58 172.87794:58 172.87981:58 172.88167:230 172.88351:58 172.88538:288 172.88722:230 172.89095:346 172.89279:58 172.8965:584 172.89836:230 172.90207:58 172.90393:236 172.90764:117 173.09322:60 173.09694:237 173.09879:938 173.10065:2571 173.10251:5311 173.10435:6349 173.10622:4587 173.10808:2796 173.10992:1312 173.11179:1072 173.11365:23…	58.04087:126 83.05862:257 128.99921:126 131.07315:128 131.07637:257 131.07799:133 131.08122:257 131.08284:392 131.08446:259 131.08606:259 131.08768:642 131.09253:133 131.09738:261 131.09898:128 131.10222:126 137.60597:133 139.50929:126 156.07957:126 156.08485:126
Trehalose	1.23443	341.108	202885	1.05256e+06	[M-H]-	341.109	C12H22O11		HDTRYLNUVZCQOY-LIZSDCNHSA-N	OCC1OC(OC2OC(CO)C(O)C(O)C2O)C(O)C(O)C1O	89.8	2109.55	340.62067:129 340.91238:129 341.00098:129 341.0036:129 341.0062:129 341.01141:129 341.02182:129 341.02444:129 341.02704:129 341.03745:129 341.04266:272 341.05569:129 341.06873:274 341.07132:542 341.07654:409 341.08176:429 341.08435:414 341.08698:694 341.08957:555 341.09219:738 341.09479:1272 341.09738:3587 341.10001:10128 341.1026:28397 341.10522:44514 341.10782:49803 341.11041:41625 341.11304:24…	57.0336:126 59.01109:252 59.01325:258 59.01542:126 59.01651:134 59.01759:126 59.01867:126 71.01187:126 71.01662:136 71.019:126 72.09438:126 87.00959:126 89.02027:404 89.0216:266 89.02293:134 89.02426:654 89.0256:404 89.02692:136 94.36732:126 95.01125:136 95.01812:259 101.01996:134 101.0228:126 101.02847:132 111.05842:256 113.01934:126 113.02084:258 113.02834:134 119.02969:268 119.03276:129 119.03…
D-(+)-Malic acid	1.28327	133.015	420170	3221050	[M-H]-	133.014	C4H6O5	Beta hydroxy acids and derivatives	BJEPYKJPYRNKOW-UWTATZPHSA-N	O[C@H](CC(O)=O)C(O)=O	90.7	6200.14	132.58107:390 132.58269:293 132.58432:488 132.58594:488 132.58757:293 132.58919:1073 132.59082:390 132.59244:975 132.59407:683 132.59569:390 132.59732:293 132.59894:488 132.60057:98 132.60219:195 132.60382:232 132.60544:293 132.60707:195 132.61194:239 132.61519:221 132.62006:451 132.64606:98 132.67206:228 132.72896:98 132.81187:98 132.89807:215 132.94037:98 132.95338:218 132.98917:237 133.00545:3…	50.3147:258 50.3157:256 50.3167:126 50.33072:256 59.01001:126 59.0111:129 59.01326:521 59.01435:259 59.01543:129 59.01652:393 59.0176:129 59.02411:129 59.02519:129 59.02952:132 59.58913:355 59.6022:129 70.78497:350 70.78735:126 70.80634:352 70.81228:306 71.00951:1801 71.0107:1977 71.01189:5660 71.01308:8921 71.01427:5463 71.01546:4905 71.01665:2234 71.01784:1480 71.01903:1157 71.02022:400 71.0214…
Fumaric acid	1.28327	115.003	43654.4	213167	[M-H]-	115.004	C4H4O4	Dicarboxylic acids and derivatives	VZCYOOQTPOCHFL-UHFFFAOYSA-N	O=C(O)C=CC(=O)O	86.1	1099.5	114.65088:199 114.69772:198 114.8504:98 114.85493:98 114.88971:200 114.99409:101 114.99712:98 114.99863:396 115.00014:1909 115.00166:7939 115.00317:12805 115.00468:11392 115.0062:6940 115.00771:4122 115.00922:2527 115.01073:816 115.01225:1416 115.01376:1315 115.01527:810 115.01678:1009 115.0183:503 115.01981:203 115.02738:101 115.23934:101 115.34539:98 115.48485:103 115.49546:98 115.51215:98 115.…	71.01672:127
CITRATE	1.33177	191.02	802184	5.65418e+06	[M-H]-	191.02	C6H8O7	Tricarboxylic acids and derivatives	KRKNYBCHXYNGOX-UHFFFAOYSA-N	OC(=O)CC(O)(CC(O)=O)C(O)=O	92.5	9484.76	190.5423:149 190.5793:149 190.64165:149 190.64749:362 190.69229:149 190.70399:149 190.70789:149 190.71373:149 190.72348:149 190.72932:149 190.73712:149 190.75854:149 190.81313:149 190.81702:376 190.85405:149 190.85796:352 190.89499:347 190.91058:149 190.92033:149 190.92229:149 190.92424:340 190.95348:149 190.96127:754 190.97102:365 190.98663:149 190.99443:338 191.00223:227 191.00418:213 191.00613…	51.80893:283 57.03154:156 57.0326:287 57.03367:464 57.03473:1696 57.0358:1689 57.03687:2335 57.03793:2167 57.03899:609 57.04006:799 57.04113:474 57.04219:1268 57.04326:638 57.04432:321 57.04539:329 57.04752:156 58.00531:143 58.52334:153 58.84977:126 59.01441:156 59.0155:156 59.01766:279 59.02092:321 59.022:277 59.98631:302 61.07417:156 66.81337:295 66.90913:256 67.01535:169 67.01651:1138 67.01766…
Pyroglutamic acid	1.38627	128.036	11283.6	29420.3	[M-H]-	128.035	C5H7NO3	Alpha amino acids and derivatives	ODHCTXKNWHHXJC-UHFFFAOYNA-N	O=C(O)C1N=C(O)CC1	80.4	160.035	127.68634:137 127.76766:137 127.8219:137 127.82668:137 127.87295:137 128.03096:960 128.03255:1235 128.03415:3293 128.03575:4390 128.03734:2332 128.03894:1646 128.04054:274 128.04213:686 128.04373:274 128.04533:274 128.04692:412 128.04852:137 128.05011:274 128.05171:274 128.05331:137 128.07246:137 128.27055:137 128.55356:137 128.61755:137 128.63995:137 129.01471:274 129.01631:412 129.01791:1921 12…	128.02643:126 128.0312:126 128.07591:126
ADENINE	1.60258	134.046	4174.94	13211.9	[M-H]-	134.047	C5H5N5		GFFGJBXGBJISGV-UHFFFAOYSA-N	N=1C=NC2=C(N=CNC12)N	85	134.238	133.99171:165 134.00806:165 134.01459:165 134.01622:165 134.01785:494 134.04236:165 134.04562:1646 134.04726:823 134.04889:1317 134.05052:988 134.05215:658 134.05379:329 134.05542:165 134.14529:165 134.35129:165 134.366:165 134.38727:165 134.42488:165 135.01775:165 135.02103:165 135.03085:165 135.04889:165 135.12105:165 135.34256:165 135.35405:165 135.47556:165 136.00325:165 136.3622:165 136.7727…	65.01598:126 65.01825:126 65.28817:126 68.02508:126 92.02318:126 106.0299:126 107.02892:126 107.03329:126 107.04643:126 107.54482:126 134.04082:381 134.04408:252 134.04735:126 134.05716:128 134.05879:128 134.06206:126 140.20155:126
Aconitic Acid	1.62975	173.007	94000.8	403679	[M-H]-	173.009	C6H6O6	Tricarboxylic acids and derivatives	GTZCVFVGUGFEME-IWQZZHSRSA-N	O=C(O)C=C(C(=O)O)CC(=O)O	91.9	1189.05	172.58832:143 172.9444:292 172.95554:299 172.96481:143 172.99821:149 173.00008:289 173.00192:749 173.00378:4597 173.00565:16147 173.00749:26556 173.00935:27141 173.01122:20195 173.01306:12818 173.01492:8041 173.01678:3525 173.01863:1682 173.02049:3039 173.02234:1821 173.0242:896 173.02606:2127 173.02791:913 173.02977:143 173.03163:460 173.03348:157 173.03534:143 173.0372:143 173.04091:743 173.042…	67.01979:126 68.62563:126 83.05189:274 84.76177:268 84.76827:547 85.02438:155 85.02568:142 85.02699:869 85.02828:1464 85.02959:2499 85.03088:1770 85.03219:1062 85.03349:155 85.03479:584 85.03609:142 85.03739:309 85.03869:142 85.0452:155 85.37863:140 85.49078:142 85.92446:126 86.20196:155 86.20457:126 86.32252:126 86.33038:126 86.59409:126 86.62823:148 88.17022:126 88.93101:126 90.70545:126 93.032…
L-5-Oxoproline	1.62975	128.036	46331.9	122378	[M-H]-	128.035	C5H7NO3	Alpha amino acids and derivatives	ODHCTXKNWHHXJC-VKHMYHEASA-N	OC(=O)[C@@H]1CCC(O)=N1	85.9	663.433	127.62093:143 127.62411:143 127.6273:292 127.62889:286 127.63527:289 127.63846:289 127.6815:143 127.93992:143 128.00696:290 128.02771:143 128.02931:289 128.0309:3062 128.0325:6428 128.0341:15515 128.03569:16137 128.03729:11624 128.03888:5276 128.04048:2657 128.04208:1760 128.04367:1761 128.04527:1035 128.04688:1180 128.04846:1026 128.05006:1029 128.05167:871 128.05325:446 128.05486:428 128.05644:…	128.02956:258 128.03116:132 128.03276:129 128.03435:261 128.03595:390 128.04074:126 128.04393:132 128.05351:126 129.64711:129 130.57898:132
L-Leucine	1.76392	130.088	23733.6	75934.6	[M-H]-	130.087	C6H13NO2	Leucine and derivatives	ROHFNLRQFUQHCH-YFKPBYRVSA-N	CC(C)C[C@H](N)C(O)=O	86.1	365.809	129.66324:37 129.66486:73 129.66806:37 129.66966:37 129.67128:73 129.67288:37 129.67448:37 129.6761:73 129.69699:37 129.88667:37 129.96387:37 130.01373:37 130.01695:37 130.01855:73 130.02017:73 130.02177:37 130.02339:148 130.03465:37 130.03787:37 130.04753:73 130.04913:261 130.05074:375 130.05235:184 130.05396:37 130.05557:75 130.05717:76 130.06844:75 130.07327:39 130.07809:78 130.07971:38 130.08…	130.04779:126 130.08159:126 130.08641:256 130.08963:129 130.09125:129
Ala-Val	1.80708	187.109	2976.38	17423.5	[M-H]-	187.109	C8H16N2O3	Dipeptides	LIWMQSWFLXEGMA-UHFFFAOYNA-N	O=C(O)C(N=C(O)C(N)C)C(C)C	81.1	13.5477	186.96971:27 187.0083:27 187.01796:27 187.01988:108 187.0218:189 187.02374:350 187.02567:135 187.0276:54 187.02953:135 187.03146:54 187.03725:27 187.04497:27 187.04689:27 187.04883:27 187.05847:27 187.08356:27 187.09322:216 187.09514:458 187.09708:377 187.099:189 187.10094:216 187.10286:81 187.1048:377 187.10672:701 187.10866:944 187.11058:566 187.11252:350 187.11444:189 187.11638:108 187.1183:54…	96.95499:126 96.96055:126 116.06988:126 116.0714:126 126.08638:126 143.11703:126 187.10019:126 187.10597:126 187.11177:126
Guanosine	1.89457	282.083	46260.1	182556	[M-H]-	282.084	C10H13N5O5	Purine nucleosides	NYHBQMYGNKIUIF-UUOKFMHZSA-N	OC[C@H]1O[C@H]([C@H](O)[C@@H]1O)N1C=NC2=C1NC(=N)N=C2O	90	1932.4	281.70892:14 281.71127:14 281.71603:14 281.96237:14 281.96475:28 281.97186:14 281.97659:14 281.98843:14 281.99081:14 281.99792:14 282.00977:14 282.0145:28 282.01688:14 282.02161:64 282.04056:14 282.04767:14 282.0524:14 282.05478:32 282.05716:47 282.05951:42 282.06189:16 282.06427:71 282.06662:180 282.069:71 282.07138:257 282.07373:453 282.07611:1367 282.07849:4303 282.08084:8514 282.08322:12332 2…	79.7615:258 106.69362:126 107.03346:126 107.03784:126 107.03931:126 108.01519:126 108.02105:126 108.02252:126 108.02985:126 109.55598:259 133.00729:133 133.01054:133 133.01218:261 133.01379:527 133.01543:534 133.01868:407 133.02194:133 133.03008:288 133.03169:151 133.77483:281 149.55646:272 150.01062:265 150.03136:150 150.03308:277 150.03481:150 150.03653:580 150.03827:1039 150.03999:4251 150.041…
Meglutol	1.90173	161.045	29672.8	123944	[M-H]-	161.046	C6H10O5	Hydroxy fatty acids	NPOAOTPXWNWTSH-UHFFFAOYSA-N	O=C(O)CC(O)(C)CC(=O)O	84.6	441.433	160.54803:14 160.55698:14 160.85033:14 160.85568:30 160.87538:30 160.9416:14 160.95055:32 160.97919:14 160.98636:62 160.9953:32 161.00963:30 161.02753:15 161.03111:16 161.0329:16 161.0347:16 161.03648:50 161.03827:114 161.04007:731 161.04185:2936 161.04364:7018 161.04544:9446 161.04723:7015 161.04901:4421 161.05081:2124 161.0526:885 161.05438:631 161.05618:489 161.05797:483 161.05975:415 161.0615…	57.03056:126 57.03269:252 57.03376:126 57.03589:126 57.03696:126 59.01125:126 1090.82947:126
4-Pyridoxic acid	2.1204	182.044	1333.31	6730.58	[M-H]-	182.046	C8H9NO4	Pyridinecarboxylic acids	HXACOUQIXZGNBF-UHFFFAOYSA-N	CC1=C(O)C(C(O)=O)=C(CO)C=N1	86.1	39.7376	181.6635:6 181.90511:6 181.93745:19 181.95078:13 181.9565:13 181.96982:6 181.97743:6 182.00789:26 182.00978:13 182.01169:6 182.0174:6 182.0193:6 182.02501:6 182.03453:13 182.03835:19 182.04025:103 182.04214:194 182.04405:373 182.04596:277 182.04787:347 182.04976:128 182.05167:96 182.05357:58 182.05548:64 182.05737:19 182.05928:19 182.06119:13 182.0631:13 182.065:13 182.06689:6 182.07071:6 182.072…	108.0445:126 138.04982:126
Gallic acid	2.2199	169.015	32039.8	195325	[M-H]-	169.014	C7H6O5	Gallic acids	LNTHITQWFMADLM-UHFFFAOYSA-N	O=C(O)C1=CC(O)=C(O)C(O)=C1	81.8	518.2	168.51637:23 168.52003:7 168.70876:7 168.77657:7 168.80223:7 168.94893:7 168.95625:17 168.96176:18 168.9911:32 168.99661:19 168.99844:21 169.00027:31 169.00211:39 169.00395:44 169.00578:75 169.00761:275 169.00945:1157 169.01128:4242 169.01312:8190 169.01495:9047 169.01678:6168 169.01862:3642 169.02046:1557 169.02229:855 169.02412:594 169.02596:493 169.02779:411 169.02963:256 169.03146:235 169.033…	53.03692:126 53.05336:126 54.03937:126 66.0246:126 69.03559:126 69.32429:126 79.01348:126 79.01599:252 79.01849:264 79.02602:144 107.01158:126 117.0585:126 117.06155:261 124.01156:257 124.6314:260 125.01447:130 125.01604:406 125.01762:424 125.0192:144 125.02077:680 125.02235:553 125.02393:2049 125.02551:947 125.02708:955 125.02866:269 125.03024:550 125.03181:272 125.03339:136 125.03655:135 125.03…
Benzoic acid + 2O, O-Hex	2.28738	315.07	22564.3	118462	[M-H]-	315.071	C13H16O9	Phenolic glycosides	CBTFERBMQQAROP-UHFFFAOYNA-N	O=C(O)C2=CC(OC1OC(CO)C(O)C(O)C1(O))=CC=C2(O)	86.5	370.579	314.6622:8 314.67471:8 314.67722:8 314.80237:8 314.89752:8 314.91003:16 314.91504:8 315.00769:16 315.0152:8 315.03775:25 315.04025:27 315.04276:37 315.04526:30 315.04776:20 315.05026:30 315.05276:37 315.05527:65 315.0578:222 315.0603:340 315.06281:610 315.06531:2106 315.06781:3635 315.07031:5342 315.07281:5159 315.07532:3776 315.07782:2066 315.08032:1211 315.08282:838 315.08533:532 315.08783:366 …	54.01029:126 108.01369:130 108.01515:130 108.01662:126 108.01809:259 108.01955:896 108.02395:130 109.56924:261 152.00455:254 152.00629:126 152.00803:644 152.00977:257 152.01151:642 152.01324:261 152.01498:129 152.01672:130 152.01846:257 153.01169:130 153.01343:387 153.01692:126 153.01866:517 153.02042:126 153.02565:399 154.70583:130 154.71811:126 165.01398:256 165.01579:388 188.21538:126 192.0343…
Ala-Ile	2.34905	201.125	3666.19	16619.8	[M-H]-	201.124	C9H18N2O3	Dipeptides	ZSOICJZJSRWNHX-UHFFFAOYNA-N	O=C(O)C(N=C(O)C(N)C)C(C)CC	83	55.9034	200.94841:5 200.96042:10 200.98842:5 200.99442:5 200.99641:5 200.99843:10 201.00043:10 201.00243:5 201.00443:25 201.00642:15 201.01042:5 201.01442:5 201.01642:10 201.01843:10 201.02043:5 201.02243:10 201.02843:5 201.03442:10 201.03644:10 201.03844:5 201.04044:21 201.04243:31 201.04643:5 201.05243:43 201.05444:5 201.07445:10 201.07845:10 201.08644:10 201.08846:10 201.10045:21 201.10446:10 201.1084…	140.10123:126 140.10457:126 157.13159:252 201.12955:126
L-(-)-Phenylalanine	2.95885	164.071	98088.4	498436	[M-H]-	164.072	C9H11NO2	Phenylalanine and derivatives	COLNVLDHVKWLRT-QMMMGPOBSA-N	N[C@@H](CC1=CC=CC=C1)C(O)=O	91.8	3002.12	163.57295:59 163.58017:20 163.58377:20 163.58559:20 163.59821:20 163.60544:20 163.61987:20 163.62347:20 163.64514:20 163.67943:20 163.68666:20 163.75706:20 163.94852:20 163.972:20 163.99007:20 163.9955:52 163.9991:20 164.00453:20 164.00815:20 164.00995:43 164.02078:47 164.03525:39 164.03705:93 164.0479:46 164.05331:58 164.05513:55 164.05875:53 164.06055:83 164.06235:33 164.06416:327 164.06596:123…	72.00467:126 72.00587:258 72.00706:252 72.00946:394 72.01066:261 72.01186:130 72.01305:263 72.01545:132 72.02143:130 77.04051:267 77.04175:126 91.05537:126 91.05672:266 93.03169:260 103.04672:135 103.04958:135 103.05102:675 103.05245:406 103.05389:135 103.05531:942 103.05675:269 103.05818:126 103.06104:135 103.06391:135 103.06677:397 103.06821:134 103.97262:134 118.06349:126 119.05441:397 123.253…
Benzoic acid + 2O, O-Pen	3.72515	285.061	5951.69	35275.3	[M-H]-	285.06	C12H14O8	Phenolic glycosides	VWQASRWQZBVNEI-UHFFFAOYNA-N	O=C(OC1OCC(O)C(O)C1(O))C=2C=CC(O)=C(O)C=2	92.1	93.3567	284.91058:10 284.99872:5 285.00348:5 285.01062:5 285.02017:5 285.02493:11 285.02969:11 285.03445:10 285.03683:11 285.03922:12 285.04398:17 285.04636:53 285.04874:51 285.05112:58 285.0535:220 285.05588:586 285.05829:1229 285.06067:1613 285.06305:1213 285.06543:781 285.06781:524 285.07019:236 285.07257:177 285.07495:163 285.07733:113 285.07971:102 285.08209:80 285.08447:35 285.08685:22 285.08923:41…	108.01386:63 108.0168:126 108.01973:63 108.02119:126 108.02266:63 108.02413:63 108.02706:63 108.15028:63 109.02658:63 109.02953:63 109.03247:63 147.89272:63 151.52322:63 152.00298:63 152.00645:126 152.00819:63 152.00993:129 152.01167:189 152.01341:126 152.02037:63 152.02733:63 152.02907:63 153.01534:63 153.01707:63 153.01883:63 153.02057:126 153.02232:63 153.02406:63 153.03104:63 159.97997:63 163…
L-TRYPTOPHAN	4.86193	203.083	88444.9	320195	[M-H]-	203.083	C11H12N2O2	Indolyl carboxylic acids and derivatives	QIVBCDIJIAJPQS-VIFPVBQESA-N	N[C@@H](CC1=CNC2=CC=CC=C12)C(O)=O	88.9	1214.35	202.66275:21 202.78128:21 202.98024:21 203.02246:46 203.03252:68 203.03452:48 203.04056:58 203.04457:21 203.05463:21 203.05664:57 203.05865:92 203.06065:85 203.06267:63 203.06468:192 203.0667:144 203.0687:143 203.07071:240 203.07272:364 203.07474:590 203.07675:2908 203.07875:10003 203.08076:21247 203.08278:27929 203.08479:21913 203.08679:12605 203.08881:6713 203.09082:3346 203.09283:1943 203.0948…	72.00498:130 72.00617:130 72.00857:130 72.01336:130 72.23743:130 74.01953:126 74.02196:263 74.02317:516 74.02438:256 116.04427:132 116.04579:529 116.04731:393 116.04884:400 116.05035:398 116.05187:394 116.05339:268 116.05492:409 116.05795:136 116.06252:129 116.06403:132 116.06707:129 128.04927:256 130.03995:126 142.05919:132 142.06087:256 142.06255:126 142.06424:261 142.0676:126 142.07265:256 157…
(E)-3-[2-[(2S,3R,4S,5S,6R)-3,4,5-trihydroxy-6-(hydroxymethyl)oxan-2-yl]oxyphenyl]prop-2-enoic acid	4.9441	371.096	38218.9	119784	[M+FA-H]-	371.098	C15H18O8	Phenolic glycosides	GVRIYIMNJGULCZ-ZMKUSUEASA-N	O=C(O)C=CC=1C=CC=CC1OC2OC(CO)C(O)C(O)C2O	93.4	498.968	370.79968:9 370.82687:9 370.84317:9 370.85947:9 370.86761:9 370.90839:9 370.91382:9 370.91653:9 370.96545:9 370.97632:9 370.98175:9 370.98718:9 370.99261:27 370.99805:27 371.00076:9 371.00348:9 371.00894:9 371.01437:40 371.01709:9 371.01981:19 371.02252:9 371.03067:9 371.0361:9 371.04153:9 371.04425:9 371.05243:18 371.05515:36 371.05786:33 371.06058:28 371.06329:48 371.06601:32 371.06873:49 371.0…	56.04727:126 57.90569:126 58.36074:126 118.03928:126 119.04704:252 119.05012:717 119.05166:511 119.0532:126 119.05473:256 119.06243:290 119.06551:289 162.03535:126 162.51346:298 162.51526:269 162.52065:268 162.55482:267 163.02829:611 163.03009:140 163.03189:455 163.03369:460 163.03549:1845 163.03729:3162 163.03909:5160 163.04091:4185 163.04271:4151 163.04451:2069 163.04631:1406 163.04811:311 163.…
P-Coumaric acid	4.9441	163.039	3011.88	9275.66	[M-H]-	163.04	C9H8O3	Hydroxycinnamic acids	NGSWKAQJJWESNS-UHFFFAOYSA-N	O=C(O)C=CC1=CC=C(O)C=C1	84.9	69.7691	162.72784:9 162.97633:19 162.98894:18 163.00334:19 163.01596:9 163.02856:10 163.03217:28 163.03397:103 163.03578:217 163.03758:679 163.03938:924 163.04118:848 163.04298:495 163.04478:271 163.04659:186 163.04839:95 163.05019:47 163.05199:56 163.05379:57 163.05559:37 163.05739:28 163.05919:29 163.06281:9 163.07001:18 163.88725:9 164.01913:9 164.03358:18 164.0354:9 164.0372:18 164.03902:18 164.04082…	119.05012:125
Coumaroyl quinic acid	5.27075	337.091	36562.1	113709	[M-H]-	337.091	C16H18O8	Coumaric acid and derivatives	BMRSEYFENKXDIS-UHFFFAOYNA-N	O=C(OC1CC(O)(C(=O)O)CC(O)C1(O))C=CC2=CC=C(O)C=C2	82.4	579.798	336.94885:13 336.9592:13 336.96957:13 336.98251:13 336.9877:13 336.99286:13 336.99805:13 337.00064:13 337.00323:13 337.00583:13 337.00842:26 337.01102:13 337.01358:13 337.01617:39 337.01877:77 337.02136:77 337.02396:13 337.02655:13 337.02914:26 337.03949:13 337.04208:26 337.04987:26 337.05246:26 337.05505:64 337.05762:120 337.06021:121 337.06281:154 337.0654:64 337.06799:58 337.07059:105 337.0731…	57.04041:126 57.06385:126 57.97449:265 57.99598:126 93.03342:259 119.04557:392 119.04711:392 119.04865:252 119.05019:126 119.05173:259 119.05634:133 119.11485:126 119.11639:126 119.66524:272 120.06069:126 137.02751:271 155.03271:126 155.03447:405 162.51532:276 162.51712:277 162.52611:268 163.02655:145 163.02835:146 163.03015:439 163.03195:1455 163.03375:733 163.03555:2325 163.03735:2749 163.03915…
Undulatoside A	5.31625	353.087	24742.6	82398.7	[M-H]-	353.088	C16H18O9		BYYDEEAJCDGLER-YMILTQATSA-N	O=C1C=C(OC2=CC(OC3OC(CO)C(O)C(O)C3O)=CC(O)=C12)C	82.3	264.712	352.64169:41 352.89874:85 353.02069:41 353.02863:41 353.0419:168 353.06839:43 353.07104:256 353.0737:298 353.07635:942 353.07901:1712 353.08167:3171 353.08432:5832 353.08694:6883 353.0896:5154 353.09225:3825 353.09491:2103 353.09756:1330 353.10022:1076 353.10287:736 353.10553:556 353.10818:604 353.11081:432 353.11346:303 353.11612:255 353.11877:41 353.12408:41 353.12674:41 353.13998:41 353.14529:…	55.0212:126 65.85426:263 120.98859:257 134.03639:126 161.02045:269 171.03305:263 173.00945:126 173.041:261 173.04471:272 179.01808:263 191.04457:136 191.04651:273 191.04846:1131 191.05042:1583 191.05237:1448 191.05432:2420 191.05627:1854 191.05821:1708 191.06017:561 191.06212:844 191.06407:423 191.06602:136 191.06992:283 191.07187:297 191.07578:136 191.07773:136 191.41528:143 192.14215:130 192.31…
Caffeoyl quinic acid	5.43975	353.087	13497.8	43495.5	[M-H]-	353.087	C16H18O9	Quinic acid and derivatives	GYFFKZTYYAFCTR-UHFFFAOYNA-N	O=C(OC1C(O)CC(O)(C(=O)O)CC1(O))C=CC=2C=CC(O)=C(O)C=2	90.2	143.762	353.04169:129 353.04431:43 353.05228:87 353.06552:43 353.06818:85 353.07083:173 353.07614:173 353.0788:1430 353.08145:1827 353.08411:3120 353.08673:3376 353.08939:3158 353.09204:1737 353.0947:1216 353.09735:860 353.10001:696 353.10266:566 353.10532:390 353.10797:216 353.1106:217 353.11325:129 353.11591:256 353.12387:43 353.12653:43 353.14243:44 353.15567:43 353.15833:43 353.16098:85 353.16364:43 …	135.04114:252 135.04605:126 135.04933:126 135.06081:126 137.40427:126 151.03735:256 155.03087:126 161.02573:256 173.0372:129 173.04091:126 173.04277:382 173.04462:378 173.04648:129 173.05019:126 179.0331:252 179.04065:126 179.04443:126 191.04059:129 191.04839:129 191.05229:256 191.05424:252 191.05618:129 191.06009:126 191.06789:252 191.06984:126 191.85663:126 192.12643:129 193.6078:126 221.01872:…
Protocatechuic aldehyde	5.5494	137.024	28833.9	103548	[M-H]-	137.024	C7H6O3	Hydroxybenzaldehydes	IBGBGRVKPALMCQ-UHFFFAOYSA-N	OC1=C(O)C=C(C=O)C=C1	84.1	687.33	136.57503:15 136.57668:15 136.57832:15 136.58162:30 136.58327:91 136.58492:15 136.58656:60 136.58821:75 136.58986:75 136.59151:15 136.59317:33 136.59482:32 136.59647:15 136.59811:15 136.59976:30 136.60471:15 136.60635:30 136.608:34 136.62614:15 136.64594:15 136.91327:15 136.91988:32 136.97766:31 136.98097:15 136.99748:33 136.99913:34 137.01399:17 137.01564:34 137.0173:68 137.01895:306 137.0206:17…	51.02606:125 58.93553:125 91.01519:250 92.42999:125 93.03462:125 93.04007:125 95.71013:256 108.01678:125 108.01825:125 108.02119:125 108.03585:125 108.04025:125 119.01154:125 135.57938:253 135.58102:258 135.5843:125 135.61882:125 136.00851:128 136.01016:253 136.01346:780 136.01511:266 136.01675:636 136.01839:133 136.02168:133 136.02333:125 136.02498:133 136.02663:130 136.04308:277 136.25874:133 1…
3-hydroxy-3-methyl-5-oxo-5-[[(2R,3S,4S,5R,6S)-3,4,5-trihydroxy-6-(2-methyl-4-oxopyran-3-yl)oxyoxan-2-yl]methoxy]pentanoic acid	5.6994	431.12	163486	473007	[M-H]-	431.119	C18H24O12		WCVUIHQUPRXYKT-RGCIIANRSA-N	O=C(O)CC(O)(C)CC(=O)OCC1OC(OC=2C(=O)C=COC2C)C(O)C(O)C1O	83.8	2519.88	430.63971:36 430.75684:36 430.92377:36 430.92963:36 430.94427:36 430.95013:36 430.95306:36 430.95892:36 430.96478:36 430.98236:36 430.98529:92 430.98822:36 430.99115:36 430.99408:36 431.00873:36 431.01166:36 431.01752:36 431.02338:77 431.03217:36 431.0351:36 431.04095:77 431.04974:36 431.0556:36 431.07025:73 431.07318:187 431.07611:76 431.07904:73 431.08783:521 431.09076:139 431.09369:459 431.096…	83.78547:253 83.80872:258 97.02449:125 97.02866:125 99.04456:125 125.01448:128 125.01763:526 125.01921:1198 125.02079:531 125.02237:661 125.02394:399 125.02552:266 125.03341:270 127.86388:128 143.02588:262 143.03769:133 147.74506:125 152.03763:125 161.03629:129 161.03986:380 161.04344:129 161.04703:129 161.0524:135 167.03928:129 179.02914:125 183.09201:125 185.08487:125 191.0287:125 203.04736:250…
2-(2-hydroxy-6-methylhept-5-en-2-yl)-7-(3-methylbut-2-enyl)-2,3-dihydro-1-benzofuran-5-carboxylic acid	5.88005	357.211	6756.12	24032.5	[M-H]-	357.206	C22H30O4		GZLIPAFSJXROEC-UHFFFAOYSA-N	O=C(O)C=1C=C(C=2OC(CC2C1)C(O)(C)CCC=C(C)C)CC=C(C)C	82.4	104.26	356.76852:21 356.96844:21 357.03241:21 357.0351:21 357.07242:21 357.07773:21 357.08041:43 357.08307:21 357.09106:21 357.1044:21 357.10709:64 357.10974:43 357.1124:65 357.11508:281 357.11774:86 357.12039:64 357.12308:65 357.13907:21 357.1524:21 357.15506:21 357.15775:21 357.17108:21 357.17374:21 357.17639:21 357.18173:21 357.18439:21 357.18707:43 357.19241:43 357.19507:66 357.19772:44 357.20041:10…	52.47152:126 130.08342:126 130.09952:126 133.47992:126 142.16855:126 149.05679:126 165.11217:126 166.09265:126 183.10567:126 226.11153:126 256.19818:126 256.20044:126 256.20496:126 289.15591:126 300.19034:126 311.1799:126 313.22922:126 357.11914:126 357.19647:126 357.20181:126 357.20447:126 357.20981:252 357.21246:252 357.21515:126 357.2178:126 357.22314:126 357.22849:126 357.23914:126 357.24713:…
isorhamnetin-3-O-galactoside-6''-rhamnoside	5.91272	623.159	23885.4	73109.2	[M-H]-	623.162	C28H32O16	Flavonoid-3-O-glycosides	UIDGLYUNOUKLBM-UHFFFAOYNA-N	COC1=C(O)C=CC(=C1)C1=C(OC2OC(COC3OC(C)C(O)C(O)C3O)C(O)C(O)C2O)C(=O)C2=C(O)C=C(O)C=C2O1	80.7	417.768	622.68323:43 622.77124:40 622.7818:39 622.78534:39 622.79242:39 622.79944:19 622.80298:39 622.81702:19 622.82056:41 622.82758:19 622.84875:39 623.11639:41 623.12341:69 623.13049:155 623.13397:324 623.13751:238 623.14105:738 623.14459:906 623.14807:1914 623.15161:3781 623.15515:6114 623.15863:7298 623.16217:7169 623.16571:6067 623.16919:4708 623.17273:3206 623.17627:2005 623.17981:1704 623.18329:9…	89.2738:126 130.0898:126 133.06775:126 171.03484:126 172.99455:267 240.13437:126 244.03322:126 269.06375:258 269.06839:126 286.25049:126 312.05411:126 312.05908:258 312.06656:126 319.08713:126 319.62421:126 335.0676:126 348.28473:126 360.1572:126 360.16522:126 362.18707:126 363.983:126 377.00497:126 380.0603:126 383.03409:126 383.03687:260 383.05896:126 383.06448:132 383.06723:266 383.07001:260 3…
2-Hydroxyisocaproic acid	6.5497	131.072	2261.94	6909.48	[M-H]-	131.071	C6H12O3	Hydroxy fatty acids	LVRFTAZAXQPQHI-UHFFFAOYNA-N	CC(C)CC(O)C(O)=O	89.1	43.0697	130.84067:22 130.99565:22 131.01826:22 131.01988:22 131.03281:22 131.03442:67 131.03604:45 131.03764:45 131.03926:22 131.05542:22 131.06187:22 131.06511:45 131.06673:135 131.06834:180 131.06996:583 131.07156:651 131.07318:516 131.0748:292 131.07642:247 131.07803:180 131.07965:90 131.08127:112 131.08287:22 131.08449:22 131.08611:22 131.67966:22 131.69099:22 132.01341:22 132.01503:45 132.0199:22 13…	85.06659:126 131.06532:126
Apigenin-7-O-neohesperidoside	6.57218	577.156	82972.6	449461	[M-H]-	577.156	C27H30O14	Flavonoid-7-O-glycosides	RPMNUQRUHXIGHK-UHFFFAOYNA-N	CC1OC(OC2C(O)C(O)C(CO)OC2OC2=CC(O)=C3C(=O)C=C(OC3=C2)C2=CC=C(O)C=C2)C(O)C(O)C1O	81.2	860.419	576.77271:24 576.88788:24 577.01672:24 577.03027:24 577.03705:24 577.06415:60 577.06757:24 577.0777:24 577.10822:24 577.11157:89 577.11499:90 577.11841:100 577.12177:183 577.12518:114 577.12854:407 577.13196:702 577.13531:1366 577.13873:3099 577.14209:4708 577.14551:9470 577.14886:17196 577.15228:19636 577.15564:21465 577.15906:17315 577.16248:11957 577.16583:7718 577.16925:5166 577.17261:3215 57…	55.238:126 104.79903:126 135.14619:126 149.02235:126 180.59602:126 180.61688:126 190.01823:126 191.04071:126 203.04968:126 225.05194:126 231.02411:126 249.08237:126 251.05478:126 256.57773:126 260.12012:126 260.1315:126 281.07959:126 283.05353:126 283.06064:126 297.07666:126 300.33215:126 311.05051:126 311.06046:126 319.92957:126 324.03613:126 325.07068:126 325.07324:258 325.07831:126 325.22333:1…
Isovitexin 2''-O-arabinoside	6.59368	563.138	10893.4	39258	[M-H]-	563.14	C26H28O14		ACRIYYKEWCXQOS-XAYOXWHSSA-N	O=C1C=C(OC2=CC(O)=C(C(O)=C12)C3OC(CO)C(O)C(O)C3OC4OCC(O)C(O)C4O)C=5C=CC(O)=CC5	89.1	138.194	563.09424:55 563.10425:55 563.1076:27 563.11096:82 563.11432:56 563.11768:249 563.12097:574 563.12433:581 563.12769:1047 563.13104:1972 563.1344:2267 563.13776:2509 563.14111:2479 563.14447:1894 563.14777:1504 563.15112:970 563.15448:721 563.15784:362 563.16119:308 563.16455:334 563.16791:111 563.1712:83 563.17456:83 563.17792:55 563.18127:82 563.18463:80 563.18799:80 563.19135:54 563.19464:54 56…	89.0206:126 149.0515:126 172.45303:126 172.4734:126 176.92863:126 221.06909:126 293.03644:126 293.03885:126 293.04126:126 293.0437:129 293.04852:126 293.05093:896 293.06543:126 293.07025:129 323.05646:382 323.05899:252 323.09958:258 335.04697:256 385.18558:126 413.06519:126 413.06805:256 413.07379:126 413.07666:126 413.07953:132 413.0824:261 413.08527:510 413.091:252 413.09387:274 413.10535:129 4…
Rutin	6.77652	609.143	69574.8	254056	[M-H]-	609.146	C27H30O16		IKGXIBQEEMLURG-NVPNHPEKSA-N	O=C1C(OC2OC(COC3OC(C)C(O)C(O)C3O)C(O)C(O)C2O)=C(OC=4C=C(O)C=C(O)C14)C=5C=CC(O)=C(O)C5	88.8	969.433	608.70374:19 608.70721:19 608.74902:19 608.7525:19 608.75946:39 608.78033:37 608.78729:19 608.79773:19 608.99622:46 609.01013:49 609.03455:50 609.04498:44 609.0589:19 609.08673:19 609.10071:72 609.10419:79 609.10767:101 609.11115:364 609.11462:236 609.1181:470 609.12158:706 609.12506:1359 609.12854:2314 609.13202:5884 609.1355:8936 609.13898:16223 609.14246:20555 609.14594:19078 609.14941:16547 6…	97.35838:126 125.05871:126 151.03725:126 151.3669:126 151.36862:126 161.07396:126 178.99713:126 179.01224:126 184.06517:126 186.03444:126 203.03339:126 212.91359:126 217.01578:126 255.02272:126 255.03172:126 255.03398:126 255.06778:126 271.02054:126 271.02521:126 271.02753:126 271.02985:126 271.0368:126 271.04379:263 273.03351:260 277.87149:257 300.01419:134 300.01663:393 300.01907:661 300.02151:…
7-hydroxy-2-(4-hydroxyphenyl)-5-[(2S,3R,4S,5S,6R)-3,4,5-trihydroxy-6-(hydroxymethyl)oxan-2-yl]oxy-2,3-dihydrochromen-4-one	6.90683	433.112	53623.1	183996	[M-H]-	433.114	C21H22O10		MFQIWHVVFBCURA-LKBAIHPRSA-N	O=C1C=2C(OC3OC(CO)C(O)C(O)C3O)=CC(O)=CC2OC(C4=CC=C(O)C=C4)C1	87.9	1287.62	432.69186:29 432.69482:29 432.69775:29 432.70361:29 432.71536:93 432.72122:29 432.73004:29 432.73883:29 432.88266:29 432.92084:63 432.9267:29 432.9678:62 433.03241:29 433.03827:29 433.04709:29 433.05295:128 433.05884:65 433.07059:62 433.07645:29 433.07938:33 433.08234:33 433.08527:98 433.0882:290 433.09113:232 433.09406:278 433.09702:665 433.09995:1628 433.10287:3889 433.1058:6933 433.10873:12038…	118.67148:258 119.04989:126 119.06067:126 121.35168:126 125.01601:126 125.02075:256 149.02721:260 150.52605:126 150.53816:256 150.99553:382 150.99727:126 150.99899:268 151.00073:132 151.00247:1045 151.0042:529 151.00768:259 151.0094:260 151.01114:126 151.0146:129 152.84766:264 161.05595:134 161.0667:126 166.05597:126 168.99249:129 169.01085:132 173.06113:126 177.01479:126 177.02417:126 185.05606:…
2-(3,4-dihydroxyphenyl)-5-hydroxy-7-[(2S,3R,4S,5S,6R)-3,4,5-trihydroxy-6-[[(2R,3R,4R,5R,6S)-3,4,5-trihydroxy-6-methyloxan-2-yl]oxymethyl]oxan-2-yl]oxychromen-4-one	6.9285	593.153	6952.5	26093.3	[M-H]-	593.151	C27H30O15		MGYBYJXAXUBTQF-FOBVWLSUSA-N	O=C1C=C(OC2=CC(OC3OC(COC4OC(C)C(O)C(O)C4O)C(O)C(O)C3O)=CC(O)=C12)C=5C=CC(O)=C(O)C5	88.1	86.9311	592.74365:35 592.74713:71 592.75055:71 592.9361:35 592.96698:35 593.10443:35 593.11475:70 593.12506:35 593.12848:176 593.13538:423 593.13879:317 593.14221:1233 593.14569:1442 593.14911:1687 593.15253:1799 593.15601:1690 593.15942:1127 593.16284:529 593.16626:529 593.16974:352 593.17316:280 593.17657:71 593.18005:142 593.18347:245 593.18689:246 593.19379:105 593.1972:105 593.20062:105 593.2041:70 …	235.09056:126 255.06094:126 255.0632:126 284.02734:126 285.02695:126 285.02933:257 285.03171:129 285.03409:256 285.03647:126 285.03885:129 285.04123:256 293.04346:126 315.20978:129 385.12982:126 385.15475:126 431.25809:126 486.28738:126 487.04376:126 547.22772:126 547.25409:126 547.26068:261 547.27393:269 547.28711:126 549.15698:279 549.17682:126 557.17773:274 593.11255:135 593.12628:143 593.1297…
N-acetylphenylalanine	6.9285	206.082	2066.19	7235.52	[M-H]-	206.082	C11H13NO3	Phenylalanine and derivatives	CBQJSKKFNMDLON-UHFFFAOYSA-N	O=C(O)C(N=C(O)C)CC=1C=CC=CC1	83.1	69.4569	205.86687:35 206.03088:35 206.05316:35 206.06937:35 206.07138:35 206.07544:35 206.07747:279 206.07948:489 206.08151:558 206.08354:349 206.08557:209 206.08759:175 206.08961:35 206.09164:105 206.09367:140 206.09569:70 206.10178:70 206.12405:35 206.32263:35 206.64095:35 206.74237:35 207.03462:35 207.03665:35 207.0468:35 207.05086:70 207.05289:35 207.05492:35 207.05898:70 207.06303:140 207.06508:140 …	91.06367:126 147.04623:126 160.06023:126 164.0675:126 164.06931:126 164.08195:126 164.0928:126
5,7-dihydroxy-2-(4-hydroxyphenyl)-6-[3,4,5-trihydroxy-6-(hydroxymethyl)oxan-2-yl]chromen-4-one	6.9285	431.097	2691.56	9976.01	[M-H]-	431.098	C21H20O10		MYXNWGACZJSMBT-UHFFFAOYSA-N	O=C1C=C(OC2=CC(O)=C(C(O)=C12)C3OC(CO)C(O)C(O)C3O)C=4C=CC(O)=CC4	83.1	139.542	430.78607:35 431.06433:35 431.07312:35 431.07898:35 431.08484:35 431.08777:244 431.0907:175 431.09363:419 431.09656:454 431.09949:628 431.10242:454 431.10535:244 431.10828:140 431.11121:175 431.11414:70 431.11707:70 431.12:105 431.12292:35 431.12585:35 431.12878:35 431.13171:35 431.13464:70 431.13757:35 431.1405:35 431.14343:35 431.14636:70 431.14929:35 431.16394:35 431.16687:70 431.17859:35 431.…	163.10913:126 175.02116:126 175.10892:126 205.12349:126 227.11375:126 282.04526:126 311.0527:633 311.05521:252 311.06516:126 311.07761:253 317.13159:257 341.0705:126 341.07309:126 341.08875:126 368.12115:126 384.20288:126 385.09393:126 385.13824:126 385.1604:126 387.16782:126 395.20477:126 413.07925:126 413.08786:126 413.09933:126 431.06778:126 431.08829:129 431.09415:252 431.10001:259 431.10294:…
2-[4-[3-[3,4-dihydroxy-4-(hydroxymethyl)oxolan-2-yl]oxy-4,5-dihydroxy-6-(hydroxymethyl)oxan-2-yl]oxyphenyl]-7-hydroxy-2,3-dihydrochromen-4-one	7.151	549.159	1180269	5081067	[M-H]-	549.161	C26H30O13	Flavonoid O-glycosides	FTVKHUHJWDMWIR-UHFFFAOYNA-N	OCC1OC(OC2=CC=C(C=C2)C2CC(=O)C3=C(O2)C=C(O)C=C3)C(OC2OCC(O)(CO)C2O)C(O)C1O	83.3	13134.8	548.7157:223 548.73553:223 548.73883:223 548.75201:223 548.76855:223 548.77185:446 548.7818:223 548.79834:555 548.80823:223 548.81152:223 548.82147:223 548.83136:223 548.84131:223 548.86115:223 548.87433:223 548.88098:548 548.90082:223 548.93384:223 548.94043:223 548.94379:802 548.9801:469 548.98346:223 548.99335:223 549.04297:577 549.05945:532 549.08594:470 549.09253:223 549.11237:668 549.12231:…	56.05648:126 70.49328:126 71.54559:126 74.33268:126 75.01058:126 83.20255:252 86.53385:126 89.02431:126 91.01897:257 91.68246:126 97.30665:126 113.02389:126 119.04513:126 119.04667:130 119.04821:393 119.04975:772 119.05283:133 119.05437:139 129.87708:258 135.00143:549 135.00307:530 135.0047:535 135.00635:395 135.00798:936 135.00963:662 135.01126:664 135.01291:136 135.01454:136 135.01619:268 135.0…
Liquiritin	7.35882	417.118	1.47775e+06	6761532	[M-H]-	417.119	C21H22O9	Flavonoid O-glycosides	DEMKZLAVQYISIA-UHFFFAOYNA-N	OCC1OC(OC2=CC=C(C=C2)C2CC(=O)C3=C(O2)C=C(O)C=C3)C(O)C(O)C1O	93	14529.7	416.63364:238 416.63651:238 416.66531:238 416.67682:238 416.71426:238 416.72867:238 416.7402:238 416.74307:476 416.74884:476 416.75171:476 416.75461:713 416.75748:238 416.76038:594 416.76324:476 416.76611:238 416.76901:476 416.77188:951 416.77475:785 416.77765:951 416.78052:238 416.78342:802 416.78629:238 416.81509:518 416.82086:238 416.83813:238 416.84967:238 416.86118:238 416.86407:238 416.8784…	71.95005:126 85.02376:126 87.47803:126 89.46739:126 91.01413:129 91.01547:126 91.01682:382 91.01817:259 91.02221:260 91.02355:126 91.03297:274 93.03899:260 93.04035:126 93.15743:126 112.72766:126 118.66577:259 118.67039:260 118.68114:126 118.68268:256 119.03956:134 119.0411:278 119.04418:397 119.04572:951 119.04726:1366 119.0488:819 119.05034:397 119.05187:707 119.05341:277 119.05495:268 119.0595…
Syringaldehyde	7.41148	181.05	2868.12	11564.8	[M-H]-	181.051	C9H10O4	Methoxyphenols	KCDXJAYRVLXPFO-UHFFFAOYSA-N	COC1=CC(C=O)=CC(OC)=C1O	89	48.886	180.97002:160 180.97191:320 180.9852:160 181.04594:320 181.04785:640 181.04974:961 181.05165:160 181.05354:320 181.05544:640 181.05734:160 181.06873:160 181.07063:160 181.07253:160 181.62357:160 181.89749:160 182.05165:160 182.05356:160 182.71478:160 183.06396:160 183.20335:160 183.4651:160 184.10397:160 185.05479:160 185.07974:160 185.08167:320 185.08359:160 185.08549:320 185.15269:160 185.26022…	67.01664:126 123.0033:126 123.00487:257 123.008:126 137.01073:126 150.99554:252 150.99728:261 150.99902:645 151.00075:257 151.00249:252 151.97673:126 152.14201:126 165.01398:126 165.01578:130 166.01779:129 166.01962:259 166.02144:126 166.02325:514 181.03969:126 181.04158:129 181.04727:126
isoferulic acid	7.51732	193.051	7124.94	27645.5	[M-H]-	193.051	C10H10O4		QURCVMIEKCOAJU-HWKANZROSA-N	O=C(O)C=CC1=CC=C(OC)C(O)=C1	83.2	163.098	192.60251:7 192.66908:7 192.68475:7 192.81601:7 192.83952:7 192.92574:15 192.95122:7 192.97865:7 192.98062:7 192.99239:7 192.99434:16 192.99631:7 193.01787:15 193.02179:54 193.02374:7 193.02766:23 193.02962:8 193.03159:23 193.03354:16 193.03551:24 193.03746:24 193.03943:49 193.04138:24 193.04335:136 193.0453:363 193.04727:1220 193.04922:1812 193.05119:1865 193.05315:1434 193.05511:708 193.05707:3…	52.71587:126 89.04046:257 133.02521:126 133.03334:257 133.04147:256 134.02791:126 134.02954:128 134.03117:129 134.03281:385 134.03444:521 134.03607:522 134.0377:260 134.03934:256 134.0426:386 149.06165:130 150.03136:126 165.02119:126 178.01486:126 178.01863:129 178.02428:649 178.02805:129 178.02992:259 178.0318:126 178.86678:126 180.22234:130 193.0406:126 193.07002:126 193.0759:126
Scopoletin	7.55565	191.035	4235.94	18263.4	[M-H]-	191.035	C10H8O4		RODXRVNMMDRFIK-UHFFFAOYSA-N	O=C1OC=2C=C(O)C(OC)=CC2C=C1	81	47.1935	190.91258:24 190.92622:47 190.92818:24 190.93013:47 190.93208:24 190.93402:47 191.00812:24 191.01593:94 191.01787:212 191.01982:259 191.02177:259 191.02373:118 191.02568:118 191.02762:94 191.02957:259 191.03152:471 191.03348:777 191.03543:1200 191.03737:871 191.03932:541 191.04128:188 191.04323:118 191.04518:118 191.04712:118 191.04907:118 191.05103:47 191.05298:47 191.05493:24 191.05882:24 191.0…	104.02445:126 176.00436:252 675.06165:126
kaempferol 7-neohesperidoside	7.65397	593.149	11681.9	45556.4	[M-H]-	593.151	C27H30O15		ZEJXENDZTYVXDP-CSJHBIPPSA-N	O=C1C(O)=C(OC2=CC(OC3OC(CO)C(O)C(O)C3OC4OC(C)C(O)C(O)C4O)=CC(O)=C12)C=5C=CC(O)=CC5	87.5	149.273	592.70276:7 592.71307:7 592.71649:7 592.74396:7 592.75427:7 592.76117:14 592.76459:21 592.76801:28 592.77148:14 592.7749:36 592.77832:38 592.95013:7 592.98792:7 592.99481:7 593.00165:7 593.03601:15 593.03943:7 593.06348:16 593.07379:7 593.08069:15 593.08411:7 593.091:7 593.09784:7 593.10132:16 593.10474:15 593.11163:24 593.11505:8 593.11847:22 593.12195:16 593.12537:88 593.12878:185 593.1322:258 …	98.98149:126 162.79231:126 215.07263:126 284.02277:126 284.02515:256 285.03189:252 285.03427:130 285.03903:126 285.04141:439 285.04855:130 285.05331:130 285.06046:126 323.15024:126 335.47577:256 335.48611:126 335.51453:258 547.24133:279 547.27765:263 575.20996:285 593.11987:286 593.12329:416 593.12671:418 593.13019:308 593.13361:464 593.13702:153 593.1405:868 593.14392:862 593.15082:1525 593.1542…
5,7-dihydroxy-2-(4-hydroxy-3-methoxyphenyl)-3-[3,4,5-trihydroxy-6-[[(2R,3R,4R,5R,6S)-3,4,5-trihydroxy-6-methyloxan-2-yl]oxymethyl]oxan-2-yl]oxychromen-4-one	7.8718	623.158	13690.1	62876.3	[M-H]-	623.162	C28H32O16		UIDGLYUNOUKLBM-ACHADDEXSA-N	O=C1C(OC2OC(COC3OC(C)C(O)C(O)C3O)C(O)C(O)C2O)=C(OC=4C=C(O)C=C(O)C14)C=5C=CC(O)=C(OC)C5	83.6	238.923	622.78143:91 623.11249:91 623.13361:91 623.13715:182 623.14417:182 623.14771:1090 623.15125:1271 623.15472:2633 623.15826:3088 623.1618:2543 623.16534:2997 623.16882:1544 623.17236:1635 623.1759:454 623.17938:454 623.18292:545 623.18646:91 623.18994:454 623.19348:545 623.19702:454 623.20056:454 623.20404:363 623.20758:91 623.21112:182 623.2146:91 623.21814:91 623.22168:91 623.22522:91 623.23926:9…	135.0081:126 217.01143:126 228.05875:126 285.04111:126 299.00787:256 314.0209:126 314.0459:258 315.03433:126 315.03934:126 315.04184:258 315.04938:258 315.05188:259 315.05438:126 315.05688:132 315.06189:129 315.0694:261 315.97919:132 318.26566:126 325.63525:126 343.55032:126 357.06274:126 519.15887:126 560.32953:257 577.21118:126 577.29254:126 577.2959:126 613.15424:271 621.13898:269 622.82098:26…
(2Z)-6-hydroxy-2-[(4-hydroxy-3-methoxyphenyl)methylidene]-1-benzofuran-3-one	8.03378	283.06	4317.88	17101.3	[M-H]-	283.061	C16H12O5		HPSPCMSCDNHZJM-CHHVJCJISA-N	O=C1C(OC2=CC(O)=CC=C12)=CC3=CC=C(O)C(OC)=C3	81.5	73.575	282.97025:27 283.0462:27 283.04858:54 283.05096:81 283.05331:355 283.05569:437 283.05807:952 283.06046:1278 283.06284:980 283.06519:272 283.06757:218 283.06995:83 283.07233:136 283.07471:137 283.07706:28 283.08182:110 283.09131:27 283.11743:27 283.11981:27 283.12454:27 283.1459:54 283.15067:54 283.15305:81 283.15778:27 283.25989:54 283.26227:81 283.26465:81 283.26703:81 283.27414:27 283.27652:54 …	139.03647:125 171.04211:125 211.06059:125 211.06264:125 212.05182:125 239.03349:125 240.04457:253 254.03896:125 268.01385:125 268.0231:129 268.02539:128 268.03003:125 268.03232:258 268.03464:128 268.03696:380 268.04388:129 268.04849:129 268.84607:125 276.42447:125 283.05563:380 283.06039:125 283.06512:128 283.25745:125
Naringenin-7-O-rutinoside	8.18612	579.17	600484	2670397	[M-H]-	579.172	C27H32O14	Flavonoid-7-O-glycosides	HXTFHSYLYXVTHC-UHFFFAOYNA-N	CC1OC(OCC2OC(OC3=CC(O)=C4C(=O)CC(OC4=C3)C3=CC=C(O)C=C3)C(O)C(O)C2O)C(O)C(O)C1O	88.3	5751.74	578.67126:273 578.76971:136 578.7901:136 578.80029:136 578.82062:136 578.841:325 578.88513:136 578.89191:136 578.90887:136 578.95306:136 578.95642:136 578.95984:136 578.987:136 578.99036:136 579.02094:273 579.03113:136 579.04132:136 579.07526:338 579.10919:136 579.11603:330 579.11938:447 579.1228:495 579.12622:326 579.12958:394 579.133:172 579.13641:193 579.13977:2055 579.14319:1989 579.14655:298…	53.35054:257 94.30687:258 107.00977:126 107.01998:126 119.04646:126 119.05415:126 150.9865:126 150.99516:261 150.99863:130 151.00037:396 151.00209:771 151.00383:523 151.00729:657 151.00903:134 151.0125:134 174.9984:257 175.00586:260 175.01146:126 177.00877:126 177.02003:126 177.02567:132 188.02144:126 193.01479:126 195.45314:252 195.45708:128 197.89687:126 203.06908:126 205.02409:252 217.01945:12…
Demethyl medicarpin	8.19262	255.065	1176.31	3267.36	[M-H]-	255.066	C15H12O4	Pterocarpans	ODMIEGVTNZNSLD-WFASDCNBSA-N	OC1=CC2=C(C=C1)[C@@H]1COC3=C(C=CC(O)=C3)[C@@H]1O2	84.7	25.7081	255.06041:149 255.06265:298 255.06491:595 255.06717:298 255.07393:149 255.07617:149 255.08069:149 255.08295:149 255.15956:149 255.22719:149 255.23395:298 255.78427:149 257.12646:149 257.14908:149 257.73315:149 257.94839:149 258.04132:149 258.24536:149 258.85339:149	255.06526:126
p-Coumaraldehyde	8.4641	147.044	4933.88	23122.4	[M-H]-	147.045	C9H8O2	Cinnamaldehydes	CJXMVKYNVIGQBS-UHFFFAOYSA-N	OC1=CC=C(C=CC=O)C=C1	81.6	14.314	146.56923:10 146.57094:10 146.76573:10 146.89909:10 146.9333:10 146.93501:20 146.93672:39 146.93843:29 146.94014:39 146.94185:20 146.94356:10 146.94698:39 146.9487:10 146.95724:10 146.95895:10 146.96066:29 146.96237:108 146.96408:166 146.96581:284 146.96751:244 146.96922:59 146.97093:49 146.97264:39 146.97606:20 146.97777:40 146.97948:10 146.98291:20 147.0137:20 147.0291:11 147.03081:60 147.03252…	52.06835:126 93.02773:126 129.04567:126 129.04727:126 136.97441:126 146.57262:126 146.69392:256 147.02394:126 147.0359:260 147.03763:517 147.03934:126 147.04105:130 147.04276:129 147.04446:130 147.04788:126 147.05815:130 150.33574:126
9-(2,3-dihydroxypropoxy)-9-oxononanoic acid	8.5966	261.133	13381.2	54039.3	[M-H]-	261.134	C12H22O6	Medium-chain fatty acids	BQRISQXLSXCXSC-UHFFFAOYSA-N	O=C(O)CCCCCCCC(=O)OCC(O)CO	81.5	353.496	260.68201:5 260.90988:5 260.91901:5 260.94864:5 260.97598:5 260.97827:5 260.98282:5 260.98511:5 260.98737:10 260.98965:5 260.99194:5 260.9942:10 260.99649:10 261.01245:5 261.02158:5 261.02386:5 261.02841:5 261.0307:5 261.04208:10 261.04437:37 261.04666:5 261.04892:5 261.05804:16 261.06033:5 261.07172:5 261.07401:20 261.08542:5 261.08768:20 261.09909:5 261.10135:11 261.10364:29 261.11047:6 261.112…	64.76743:127 97.06357:127 125.0904:127 125.09198:129 125.09513:390 125.09671:513 125.09829:265 125.10303:139 125.1046:132 125.10618:132 169.07713:127 169.0808:127 169.08446:523 187.08875:127 187.09068:132 187.09261:127 187.09454:1095 187.09647:673 187.0984:548 187.10033:278 187.10226:135 187.10419:139 187.10999:127 187.11577:138 187.11963:132 188.58742:138 192.19298:127 216.99098:127 218.19398:13…
Hematein	8.96958	299.055	1143.5	5207.05	[M-H]-	299.056	C16H12O6	1-benzopyrans	HLUCICHZHWJHLL-UHFFFAOYSA-N	O=C1C=C2C(C=C1O)=C3C=4C=CC(O)=C(O)C4OCC3(O)C2	84.6	17.867	298.85477:5 298.85962:5 298.87427:5 298.92062:5 298.94989:5 299.01578:10 299.02307:5 299.03284:5 299.04016:5 299.0426:20 299.04504:10 299.04749:61 299.04993:185 299.05237:230 299.05481:288 299.05725:210 299.05969:169 299.06213:118 299.06458:62 299.06702:36 299.06946:15 299.0719:15 299.07431:10 299.07675:10 299.07919:5 299.08163:5 299.08408:15 299.0914:10 299.09384:5 299.09628:5 299.09872:5 299.10…	123.04092:126 171.10666:126 175.03619:126 179.08208:126 199.03831:126 239.03572:126 299.05206:126 299.0545:126 299.05939:126 299.08621:252
4-Hydroxyquinoline	8.99992	144.045	8251.06	42157.6	[M-H]-	144.045	C9H7NO	Hydroquinolones	PMZDQRJGMBOQBF-UHFFFAOYSA-N	O=C1C=CNC2=CC=CC=C12	81.4	149.219	143.57651:5 143.58157:5 143.58665:10 143.59511:10 143.59848:5 143.60863:10 143.61371:5 143.94701:5 143.9487:11 143.95039:11 143.95547:11 143.98425:5 144.00626:11 144.01811:5 144.02827:6 144.02997:17 144.03166:11 144.03336:11 144.03674:11 144.03844:39 144.04013:157 144.04182:578 144.04352:1506 144.04521:2235 144.04691:1805 144.0486:1024 144.05029:518 144.05199:295 144.05368:255 144.05537:136 144.0…	51.58588:126 115.04761:126 116.0471:252 116.05013:126 117.04327:126 117.04633:258 126.03253:256 142.02533:257 144.03506:132 144.03676:129 144.03845:126 144.04015:126 144.04184:915 144.04353:523 144.04523:261 144.04692:130 144.04861:259 144.05029:261 144.05199:130 144.05876:129 145.54779:129 146.09984:126 146.57434:130 147.56163:126
naringenin-7-O-glucoside	9.0914	433.112	13993.5	73466.2	[M-H]-	433.114	C21H22O10	Flavonoid-7-O-glycosides	DLIKSSGEMUFQOK-RGHIGTIISA-N	O=C1C2=C(O)C=C(OC3OC(CO)C(O)C(O)C3O)C=C2OC(C4=CC=C(O)C=C4)C1	84.4	335.219	432.88861:11 432.90329:6 432.91797:11 432.92386:11 432.93265:6 432.97964:6 432.9855:12 432.98843:18 432.99139:6 433.02075:6 433.03543:12 433.04422:18 433.05011:6 433.06479:6 433.06772:12 433.07065:6 433.07358:6 433.07654:13 433.07947:6 433.0824:29 433.08533:18 433.08829:19 433.09122:39 433.09415:45 433.09708:168 433.10001:330 433.10297:874 433.1059:1650 433.10883:2694 433.11176:3203 433.11472:320…	151.0043:126 177.01863:259 271.04837:126 271.05072:133 271.05304:126 271.06:259 271.06232:777 271.06464:126 271.06696:133 272.67221:133 281.74921:126 329.13812:126 433.25006:126
Hesperidin	9.23373	609.18	866727	4.45022e+06	[M-H]-	609.183	C28H34O15	Flavonoid-7-O-glycosides	QUQPHWDTPGMPEX-QJBIFVCTSA-N	COC1=C(O)C=C(C=C1)[C@@H]1CC(=O)C2=C(O)C=C(O[C@@H]3O[C@H](CO[C@@H]4O[C@@H](C)[C@H](O)[C@@H](O)[C@H]4O)[C@@H](O)[C@H](O)[C@H]3O)C=C2O1	85.6	12082.4	608.70325:211 608.70673:439 608.77979:211 608.79028:211 608.79724:211 608.83899:211 608.85291:211 608.85638:471 608.87384:211 608.89819:211 608.93994:211 608.9574:474 609.04791:211 609.07227:211 609.08972:519 609.12103:509 609.12451:432 609.13495:291 609.14191:1184 609.14539:512 609.14886:2182 609.1524:1836 609.15588:4511 609.15936:11068 609.16284:14930 609.16632:35513 609.1698:72533 609.17328:13…	62.22191:252 62.23081:126 71.75347:126 81.60673:126 106.56973:126 111.59152:126 125.02386:126 145.05786:126 158.03688:126 163.00459:126 164.02397:126 178.58382:126 193.01317:126 197.02087:126 199.03419:126 199.04414:126 201.02574:126 201.03775:126 201.05975:126 201.35597:126 207.62875:126 211.04816:126 215.03725:126 216.0419:126 218.05824:126 222.61769:126 240.03355:126 242.04669:126 242.05766:12…
Flavanone + 3O, O-Hex	9.3454	433.111	126330	571289	[M-H]-	433.112	C21H22O10	Flavanone O-glycosides	DLIKSSGEMUFQOK-UHFFFAOYNA-N	O=C3C4=C(O)C=C(OC1OC(CO)C(O)C(O)C1(O))C=C4(OC(C2=CC=C(O)C=C2)C3)	89.7	3038.34	432.65634:37 432.69156:75 432.69452:112 432.69745:37 432.70331:37 432.70624:157 432.7092:37 432.72385:37 432.7356:37 432.76202:37 432.76495:88 432.7767:37 432.78256:37 432.80017:37 432.93228:77 432.94989:83 432.95575:37 432.96164:37 432.96457:37 433.00568:37 433.01154:86 433.04971:37 433.06439:83 433.07614:44 433.07907:88 433.08203:121 433.08496:121 433.08789:137 433.09082:347 433.09375:643 433.0…	53.75957:126 101.02566:126 107.01286:126 109.02921:256 119.04663:126 119.04971:126 119.05125:126 135.02599:126 143.04927:264 149.42345:263 150.99707:264 150.99881:677 151.00055:957 151.00227:808 151.00401:977 151.00575:810 151.00748:550 151.01094:138 151.01442:274 151.01614:138 151.01788:138 151.01962:138 152.62253:130 152.63995:138 155.08318:136 158.35796:138 161.72615:126 164.02202:126 165.0210…
5-hydroxy-2-(3-hydroxy-4-methoxyphenyl)-7-[(2S,3R,4S,5S,6R)-3,4,5-trihydroxy-6-[[(2R,3R,4R,5R,6S)-3,4,5-trihydroxy-6-methyloxan-2-yl]oxymethyl]oxan-2-yl]oxy-2,3-dihydrochromen-4-one	9.87887	609.181	2972.56	17783.4	[M-H]-	609.183	C28H34O15		QUQPHWDTPGMPEX-LLHRBZKSSA-N	O=C1C2=C(O)C=C(OC3OC(COC4OC(C)C(O)C(O)C4O)C(O)C(O)C3O)C=C2OC(C5=CC=C(OC)C(O)=C5)C1	82.9	40.0851	608.68958:5 608.73138:5 608.7627:5 608.76965:5 608.77313:10 608.77661:5 608.79053:5 608.79749:10 608.80096:15 608.80444:10 608.80792:5 608.8114:5 609.00989:10 609.02728:5 609.07257:16 609.10742:10 609.1109:5 609.1283:10 609.14221:5 609.14569:16 609.14917:31 609.15265:16 609.15613:32 609.15961:43 609.16309:64 609.16656:186 609.1701:246 609.17358:501 609.17706:718 609.18054:830 609.18402:682 609.18…	215.03119:256 261.11078:258 286.04034:126 301.05374:126 355.11673:126 365.06317:126 503.19974:256 519.10779:126 609.14331:126 609.14679:132 609.15027:129 609.1712:129 609.17468:126 609.17816:524 609.18164:261 609.18512:129 609.1886:126 609.19208:129 609.19556:129 609.19904:256 609.21295:129 609.21997:129 609.22693:132 609.30701:126 610.20245:126 620.72449:126
4-Nitrophenol	10.504	138.018	1211.25	8555.23	[M-H]-	138.02	C6H5NO3	Nitrophenols	BTJIUGUIPKRLHP-UHFFFAOYSA-N	O=N(=O)C1=CC=C(O)C=C1	81.8	17.0454	137.95197:14 138.00334:14 138.01494:28 138.0166:154 138.01825:363 138.01991:307 138.02158:252 138.02322:196 138.02489:126 138.02655:28 138.0282:14 138.02986:42 138.03152:70 138.03484:14 138.03815:14 138.04312:14 138.04478:14 138.05473:42 138.06633:14 138.06799:14 138.06964:14 138.08292:14 138.66051:14 138.74858:14 138.99966:14 139.01297:14 139.01463:28 139.0163:28 139.01796:28 139.01962:42 139.02…	138.01358:126 138.01855:126
Secoisolariciresinol	10.5602	361.164	2239.62	11753.2	[M-H]-	361.166	C20H26O6	Dibenzylbutanediol lignans	PUETUDUXMCLALY-UHFFFAOYNA-N	COC1=C(O)C=CC(CC(CO)C(CO)CC2=CC(OC)=C(O)C=C2)=C1	85.4	25.1182	360.91965:5 360.93573:5 360.93839:5 360.95984:5 360.96252:5 360.96521:5 360.9679:10 360.97324:10 361.08853:5 361.09122:10 361.0939:10 361.09924:5 361.1073:15 361.11533:10 361.13678:10 361.13947:5 361.14215:16 361.14484:31 361.14752:21 361.15021:57 361.15289:31 361.15555:129 361.15823:260 361.16092:381 361.1636:588 361.16629:426 361.16898:302 361.17166:230 361.17435:145 361.177:83 361.17969:52 361…	160.01393:126 361.15417:126 361.15955:252 361.16223:252 361.1676:126 361.23193:126 369.40857:126
Dihydrocoumarin	11.0248	147.044	49676.3	312224	[M-H]-	147.045	C9H8O2	3,4-dihydrocoumarins	VMUXSMXIQBNMGZ-UHFFFAOYSA-N	O=C1OC=2C=CC=CC2CC1	83.5	145.245	146.56754:22 146.56924:67 146.57095:22 146.57266:34 146.57437:56 146.57608:67 146.57779:22 146.5795:101 146.58121:56 146.58292:22 146.58463:34 146.58633:22 146.58804:22 146.58975:22 146.59146:45 146.5983:11 146.60172:11 146.60854:11 146.72987:11 146.7726:11 146.88885:11 146.89742:11 146.90083:11 146.92477:11 146.92648:11 146.92819:11 146.93504:11 146.93675:11 146.94017:22 146.94188:11 146.9453:11…	61.98962:125 63.60976:125 65.03442:125 65.03897:125 92.36347:125 93.02775:125 93.03047:250 117.0265:125 117.02955:255 118.67001:125 119.04073:125 119.04226:128 119.0438:381 119.04534:125 119.04688:766 119.04842:384 119.04996:129 120.43799:128 129.03287:125 145.02399:257 145.02739:256 147.03593:129 147.03764:130 147.03935:645 147.04106:125 147.04277:129 147.04448:261 148.26865:125 150.39113:125
beta-D-Glucopyranose, 1-O-[(2alpha,3beta,5xi,6beta,9xi,19alpha)-2,3,6,19-tetrahydroxy-28-oxoolean-12-en-28-yl]-	11.8953	711.398	4925.62	23549.5	[M+FA-H]-	711.396	C36H58O11	NA	DRZYJIXQEOTQDA-UHFFFAOYNA-N	CC1(C)CCC2(CCC3(C)C(=CCC4C5(C)CC(O)C(O)C(C)(C)C5C(O)CC34C)C2C1O)C(=O)OC1OC(CO)C(O)C(O)C1O	81.5	102.818	711.05194:14 711.11591:29 711.1723:14 711.26642:14 711.27014:14 711.28894:29 711.31531:29 711.34167:29 711.34918:29 711.35297:14 711.35669:29 711.36047:58 711.36426:30 711.36798:14 711.37177:74 711.37555:145 711.37927:204 711.38306:589 711.38678:738 711.39056:1180 711.39435:1304 711.39807:1310 711.40186:941 711.40564:559 711.40936:674 711.41315:356 711.41693:324 711.42065:147 711.42444:102 711.42…	155.14479:126 177.28889:126 187.71617:256 367.10126:256 491.31616:126 503.31995:129 503.32947:129 503.33578:907 503.33896:129 503.34845:126 503.35794:129 503.36429:126 504.3461:129 665.36346:129 665.4035:261 665.40717:265 665.43628:126 711.2851:259 711.35284:126 711.37164:268 711.37543:268 711.38293:261 711.38672:270 711.3905:135 711.39423:395 711.39801:675 711.40179:401 711.40552:270 711.4093:26…
7-hydroxy-2-[4-[(2S,3R,4S,5S,6R)-3,4,5-trihydroxy-6-(hydroxymethyl)oxan-2-yl]oxyphenyl]-2,3-dihydrochromen-4-one	11.9224	417.118	49151.2	270056	[M-H]-	417.119	C21H22O9		DEMKZLAVQYISIA-UZQFATADSA-N	O=C1C2=CC=C(O)C=C2OC(C3=CC=C(OC4OC(CO)C(O)C(O)C4O)C=C3)C1	91.4	483.353	416.75772:29 416.77789:62 416.78366:29 416.85278:29 416.93347:61 416.97379:61 417.00836:29 417.04294:62 417.06311:29 417.07751:91 417.08618:96 417.08905:33 417.09192:31 417.09482:131 417.09769:95 417.10059:244 417.10345:642 417.10635:1505 417.10922:3421 417.11209:7177 417.11499:9392 417.11786:11310 417.12076:8772 417.12363:5583 417.12653:3643 417.12939:2934 417.13226:1621 417.13516:1190 417.13803…	87.26157:126 118.67328:257 119.044:130 119.04707:646 119.04861:126 119.05016:262 119.0517:509 119.05324:132 119.05631:252 119.05785:130 119.06094:132 119.17181:130 129.01382:262 135.00513:130 135.00676:387 135.01004:257 135.01169:823 135.01332:288 135.01988:180 135.02316:130 135.0248:130 135.02972:126 148.01297:130 225.0985:126 254.05267:295 254.24388:289 254.25063:130 254.25287:281 254.26862:299…
Ginsenoside-Rg1	12.2501	845.492	630884	3.28159e+06	[M+FA-H]-	845.49	C42H72O14	Triterpene saponins	YURJSTAIMNSZAE-UHFFFAOYNA-N	CC(C)=CCCC(C)(OC1OC(CO)C(O)C(O)C1O)C1CCC2(C)C1C(O)CC1C3(C)CCC(O)C(C)(C)C3C(CC21C)OC1OC(CO)C(O)C(O)C1O	87.2	24794.5	845.00757:183 845.01581:367 845.10602:410 845.13068:367 845.14294:183 845.17578:183 845.17987:183 845.21271:183 845.22498:183 845.24963:183 845.25372:367 845.25781:430 845.27423:183 845.29883:183 845.31116:615 845.36859:183 845.37677:464 845.38086:843 845.40552:373 845.40961:183 845.43829:492 845.44244:284 845.44653:718 845.45062:1567 845.45471:2098 845.4588:3385 845.46295:6780 845.46704:14110 84…	59.01246:126 59.01788:126 71.01573:126 74.06311:126 74.08012:126 89.02324:126 89.02723:252 99.04604:126 101.02311:256 101.02736:126 101.02878:126 107.29796:126 113.02415:126 119.03307:129 119.03461:126 119.03769:129 119.03923:129 119.04077:126 123.02843:126 143.02931:129 143.0327:126 143.03438:126 143.03944:126 143.04112:126 143.04788:126 143.05125:126 147.26189:126 149.03592:126 149.04453:126 15…
Ginsenoside Re	12.3742	991.547	341383	1.75139e+06	[M+FA-H]-	991.548	C48H82O18	Triterpene saponins	PWAOOJDMFUQOKB-UHFFFAOYNA-N	CC1OC(OC2C(O)C(O)C(CO)OC2OC2CC3(C)C(CC(O)C4C(CCC34C)C(C)(CCC=C(C)C)OC3OC(CO)C(O)C(O)C3O)C3(C)CCC(O)C(C)(C)C23)C(O)C(O)C1O	91	12911.7	991.05432:333 991.06763:109 991.07654:109 991.08984:109 991.15204:109 991.18311:223 991.18756:221 991.19202:109 991.21869:109 991.24976:109 991.26752:219 991.28973:109 991.37415:219 991.38745:109 991.39191:109 991.39636:109 991.40082:257 991.44525:109 991.4541:770 991.46301:525 991.47632:219 991.48077:109 991.48969:266 991.49854:546 991.50299:710 991.50745:446 991.5119:2500 991.5163:4068 991.5207…	50.26595:126 50.27095:126 57.16289:126 59.01354:129 59.01462:256 59.01679:129 60.43651:126 71.01216:126 72.98876:126 87.04411:126 114.68171:126 115.45663:126 115.81775:126 117.72512:126 119.03922:129 122.89074:126 133.77983:126 137.28014:126 142.67517:126 142.67685:126 143.03775:126 145.83736:126 159.02832:126 161.0453:126 161.04709:126 161.05246:126 163.06236:126 169.06413:126 179.04997:126 179.…
FORMONONETIN	12.4331	267.067	3287.69	20947.7	[M-H]-	267.066	C16H12O4	4'-O-methylisoflavones	HKQYGTCOTHHOMP-UHFFFAOYSA-N	O=C1C(=COC2=CC(O)=CC=C21)C=3C=CC(OC)=CC3	87.7	41.1464	266.97263:59 266.97955:59 267.04181:59 267.04642:59 267.05563:59 267.05795:59 267.06024:296 267.06256:473 267.06485:888 267.06717:592 267.06946:710 267.07178:355 267.0741:59 267.08331:118 267.0856:59 267.08792:59 267.15479:59 267.16632:59 267.84943:59 267.90024:59 268.02264:59 268.06653:118 268.06885:178 268.07117:59 268.07346:118 268.07809:59 268.08731:59 268.16125:59 268.23981:59 268.36926:59 2…	132.01797:126 252.02768:126 252.03439:126 252.03664:509 252.04784:126 252.05232:256 267.05582:129 267.06042:130 267.06274:390 267.06503:129 267.06735:257 267.06964:126
Isoflavone base + 1O, 1MeO, O-Hex+C7H12NO	12.4593	600.205	31392.2	180303	[M+FA-H]-	600.208	C29H33NO10	Isoflavone O-glycosides	PNOLBYVRLYUCIC-UHFFFAOYNA-N	COC1=CC=C(C=C1)C1=COC2=CC(OC3OC(COC(=O)CC4CCNCC4)C(O)C(O)C3O)=CC=C2C1=O	85.3	638.036	599.71735:25 599.7934:49 599.79681:54 599.80377:25 600.00763:25 600.08026:25 600.09058:25 600.09406:52 600.10095:52 600.10443:51 600.15973:25 600.16321:51 600.16663:54 600.1701:79 600.17358:79 600.177:108 600.18048:159 600.1839:107 600.18738:681 600.19086:891 600.19427:2061 600.19775:3483 600.20123:5880 600.20465:7584 600.20813:7570 600.21161:6053 600.21503:4427 600.21851:3745 600.22192:2038 600.…	162.94899:126 244.1214:126 252.03262:126 266.18774:260 266.20847:265 266.21536:257 267.04477:129 267.04938:134 267.0517:148 267.05399:278 267.0563:139 267.05859:542 267.06091:1118 267.06323:861 267.06552:1822 267.06784:2531 267.07013:1114 267.07245:572 267.07474:716 267.07706:265 267.07935:694 267.08167:282 267.08398:273 267.08859:273 267.09088:274 267.09781:140 267.34:140 267.85471:130 267.86163…
(6,6-Dimethylbicyclo[3.1.1]hept-2-yl)methyl 6-O-[(2R,3R,4R)-3,4-dihydroxy-4-(hydroxymethyl)tetrahydro-2-furanyl]-beta-D-glucopyranoside	13.5404	493.227	5535.5	38744.2	[M+FA-H]-	493.229	C21H36O10	Terpene glycosides	RSKTWDAINBIMPD-MCVCZSGFSA-N	OCC1(O)COC(OCC2OC(OCC3CCC4CC3C4(C)C)C(O)C(O)C2O)C1O	81.7	30.7564	493.10751:5 493.1232:10 493.18585:5 493.189:5 493.19214:5 493.19525:11 493.20154:17 493.20465:32 493.20779:39 493.21094:131 493.21405:212 493.21719:299 493.22034:700 493.22345:1024 493.22659:1203 493.22974:1123 493.23285:675 493.23599:589 493.23914:358 493.24225:262 493.24539:218 493.24854:154 493.25168:87 493.25479:85 493.25793:27 493.26108:5 493.26419:26 493.27048:5 493.27673:11 493.27988:5 493…	51.18442:25 101.02168:25 101.02735:25 159.00519:25 159.03365:25 161.0417:25 188.65118:25 196.66859:52 233.06567:25 233.0829:25 233.09152:25 315.16718:25 315.17468:101 315.17722:25 315.17972:50 315.18222:25 315.18472:50 315.18723:25 315.18973:77 315.19223:77 315.19473:25 315.20224:25 327.09848:25 340.625:25 411.10565:25 433.14713:25 434.15787:25 436.55722:51 445.75592:52 445.76486:53 447.16608:25 …
(2E)-2-[hydroxy(phenyl)methylidene]-6-methoxy-1-benzofuran-3-one	13.6164	267.065	62324.6	400867	[M-H]-	267.066	C16H12O4	Aurone flavonoids	TXVHSAPNXGBCKX-JQIJEIRASA-N	O=C1C(OC2=CC(OC)=CC=C21)=C(O)C=3C=CC=CC3	87.5	797.986	266.77274:16 266.78195:16 266.78427:16 266.87415:33 266.91333:79 266.92487:39 266.99402:34 267.03552:16 267.04013:33 267.04245:25 267.04474:40 267.04706:87 267.04938:96 267.05167:39 267.05399:346 267.05627:638 267.05859:1873 267.06088:5172 267.0632:11426 267.06549:16067 267.06781:13993 267.07013:8921 267.07242:4850 267.07474:2723 267.07703:2039 267.07935:1360 267.08163:1062 267.08395:796 267.0862…	95.34193:126 132.0264:126 132.05721:126 167.04121:126 184.01927:126 195.03372:257 195.03569:126 195.03964:126 195.04752:126 195.05934:126 195.06723:272 207.38097:257 208.04593:126 223.02856:261 223.03067:257 223.03488:126 223.03699:261 223.03911:261 223.04121:126 223.04332:126 223.04753:130 224.04326:130 224.04536:126 228.77335:126 251.02779:126 251.03001:130 251.03448:271 251.03673:272 251.03896…
6'-Malonyl Ononin	13.6164	515.117	15274.7	93398.8	[M-H]-	515.12	C25H24O12	Isoflavonoid O-glycosides	RDTAGQKYPGLCBK-GOZZSVHWSA-N	COC1=CC=C(C=C1)C1=COC2=CC(O[C@@H]3O[C@H](COC(=O)CC(O)=O)[C@@H](O)[C@H](O)[C@H]3O)=CC=C2C1=O	84.1	313.627	514.82611:32 514.83893:32 515.04382:16 515.07587:32 515.07904:33 515.08545:32 515.09186:50 515.09509:51 515.09827:135 515.1015:166 515.10468:520 515.10791:750 515.11108:2142 515.11432:3347 515.11749:3335 515.12067:2880 515.1239:2304 515.12708:1525 515.13031:895 515.13348:743 515.13672:510 515.13989:387 515.14313:371 515.1463:202 515.14954:268 515.15271:150 515.15594:50 515.15912:51 515.16235:55 5…	59.01796:126 63.29633:126 93.99255:126 94.05549:126 203.05568:126 206.85722:126 223.03714:258 223.03925:126 223.04137:126 223.04347:126 224.05397:126 237.06795:126 251.03465:256 251.06818:261 251.07265:126 251.07489:126 252.0282:263 252.03044:129 252.03268:252 252.03717:132 252.0394:393 252.04388:132 252.04613:132 252.0506:298 252.05508:475 252.06181:129 252.07301:132 252.80157:129 258.1781:274 2…
(3S,4R,6aR,6bS,8aS,11R,12R,12aS,14bR)-3,12-dihydroxy-4,6a,6b,11,12,14b-hexamethyl-8a-[(2S,3R,4S,5S,6R)-3,4,5-trihydroxy-6-[[(2R,3R,4S,5S,6R)-3,4,5-trihydroxy-6-(hydroxymethyl)oxan-2-yl]oxymethyl]oxan-2-yl]oxycarbonyl-1,2,3,4a,5,6,7,8,9,10,11,12a,14,14a-tetradecahydropicene-4-carboxylic acid	14.2842	825.428	3539.56	12923	[M-H]-	825.428	C42H66O16		LCQFYEBJTAIMPC-PVSIORMYSA-N	O=C(O)C1(C)C(O)CCC2(C)C3CC=C4C5C(O)(C)C(C)CCC5(C(=O)OC6OC(COC7OC(CO)C(O)C(O)C7O)C(O)C(O)C6O)CCC4(C)C3(C)CCC12	80.2	58.4476	824.93335:11 824.95361:6 825.1441:6 825.18463:6 825.21301:11 825.24542:6 825.26569:6 825.27789:11 825.28192:6 825.29004:11 825.29407:6 825.30219:6 825.30627:6 825.3103:11 825.32245:29 825.33459:17 825.33868:6 825.34271:17 825.3468:6 825.35083:11 825.35486:12 825.36298:12 825.36707:11 825.37109:17 825.37518:17 825.37921:24 825.38324:48 825.38733:25 825.39136:61 825.39545:74 825.39948:97 825.4035:1…	466.74628:127 632.23413:266 802.34113:264 825.29169:258 825.38092:149 825.38898:276 825.40924:298 825.41333:418 825.41736:701 825.42145:285 825.42548:746 825.42957:550 825.43359:288 825.43762:571 825.44171:413 825.44574:407 825.44983:546 825.45789:408 825.46198:127 825.466:132 825.47009:139 825.47821:139 825.49438:139 826.43109:288 827.41705:127 832.02185:127 1087.53796:130
isosakuranetin-7-O-rutinoside	14.513	639.188	135400	439294	[M+FA-H]-	639.193	C28H34O14	Flavonoid-7-O-glycosides	RMCRQBAILCLJGU-UHFFFAOYNA-N	COC1=CC=C(C=C1)C1CC(=O)C2=C(O)C=C(OC3OC(COC4OC(C)C(O)C(O)C4O)C(O)C(O)C3O)C=C2O1	83	4785.73	638.71045:33 638.74969:33 638.75684:33 638.76038:33 638.76752:67 638.78534:33 638.79608:33 638.80316:33 638.80676:33 638.8103:33 638.81744:33 638.82104:33 638.84955:33 638.88165:70 638.9494:33 638.953:33 638.98151:33 639.04926:81 639.08136:33 639.09924:33 639.11707:33 639.12061:85 639.12775:69 639.13135:33 639.13489:33 639.13843:67 639.14203:69 639.14557:271 639.14917:53 639.15271:187 639.15631:2…	60.25441:126 100.1301:126 100.24731:126 119.04835:126 143.0596:126 143.07478:126 151.00075:126 163.0677:126 164.00597:126 165.01761:126 167.68361:126 168.57092:126 168.57458:126 176.31155:126 180.89735:126 186.83002:126 186.83195:126 186.83966:126 186.88788:126 187.04222:126 197.02293:126 197.03481:126 205.06696:126 207.49265:126 215.06215:126 217.08432:126 226.06673:126 226.75673:252 227.03088:1…
(6,6-Dimethylbicyclo[3.1.1]hept-2-yl)methyl 6-O-[(2R,3R,4R)-3,4-dihydroxy-4-(hydroxymethyl)tetrahydro-2-furanyl]-beta-D-glucopyranoside	14.5405	493.226	10565.1	35372.2	[M+FA-H]-	493.229	C21H36O10	Terpene glycosides	RSKTWDAINBIMPD-MCVCZSGFSA-N	OCC1(O)COC(OCC2OC(OCC3CCC4CC3C4(C)C)C(O)C(O)C2O)C1O	82.8	58.7635	492.74054:34 492.74368:34 492.75623:70 492.8345:34 493.19479:34 493.19794:34 493.20734:209 493.21048:70 493.21359:379 493.21674:728 493.21988:1497 493.22299:2573 493.22614:2994 493.22928:1950 493.23239:1980 493.23553:876 493.23868:971 493.24182:490 493.24493:278 493.24808:348 493.25122:172 493.25433:174 493.25748:208 493.26062:69 493.26373:69 493.26688:69 493.27002:34 493.27313:34 493.27628:34 49…	99.00484:125 125.02197:125 143.03392:125 161.03949:271 161.04666:125 315.16202:260 315.17453:257 327.1698:125 355.15103:271 447.18713:146 447.19608:132 447.19907:146 447.20203:833 447.20502:691 447.20801:439 447.211:717 447.21399:720 447.21695:574 447.21994:407 447.22293:1141 447.22592:146 447.22888:281 447.23187:293 447.23486:146 447.23785:132 447.24084:135 447.2438:146 447.2468:146 447.25574:14…
Ginsenoside Rb1	15.3573	1153.6	56885.4	158434	[M+FA-H]-	1153.6	C54H92O23	Triterpenoids	GZYPWOGIYAIIPV-UHFFFAOYNA-N	CC(C)=CCCC(C)(OC1OC(COC2OC(CO)C(O)C(O)C2O)C(O)C(O)C1O)C1CCC2(C)C1C(O)CC1C3(C)CCC(OC4OC(CO)C(O)C(O)C4OC4OC(CO)C(O)C(O)C4O)C(C)(C)C3CCC21C	80.8	2505.09	1153.10315:65 1153.14148:138 1153.30432:65 1153.31396:65 1153.33789:65 1153.36182:65 1153.38586:65 1153.40503:65 1153.42419:130 1153.44812:65 1153.45776:65 1153.47205:65 1153.49121:268 1153.50562:65 1153.52002:141 1153.53442:138 1153.54395:78 1153.54871:70 1153.55359:144 1153.55835:515 1153.56311:654 1153.56799:1378 1153.57275:2779 1153.57751:4211 1153.58228:5977 1153.58716:11033 1153.59192:13185…	51.00801:126 125.04943:126 133.34952:126 141.13242:126 179.04832:126 179.05965:252 182.47235:126 245.76665:126 248.8264:126 269.89075:126 295.96396:126 295.98096:126 311.5983:126 387.67642:126 417.64896:126 422.96564:126 425.46487:126 426.35007:126 440.65036:126 442.76172:126 482.85281:126 563.13593:126 564.21124:126 587.21423:126 587.22107:126 589.28461:126 590.28864:126 596.09967:126 598.41339:…
(2S,3S,4S,5R,6R)-6-[[(3S,6aR,6bS,8aS,14bR)-4,4,6a,6b,11,11,14b-heptamethyl-8a-[(2S,3R,4S,5S,6R)-3,4,5-trihydroxy-6-(hydroxymethyl)oxan-2-yl]oxycarbonyl-1,2,3,4a,5,6,7,8,9,10,12,12a,14,14a-tetradecahydropicen-3-yl]oxy]-3,5-dihydroxy-4-[(2S,3R,4S,5R,6R)-3,4,5-trihydroxy-6-(hydroxymethyl)oxan-2-yl]oxyoxane-2-carboxylic acid	15.4258	955.49	102067	294880	[M-H]-	955.491	C48H76O19		QZMAEZWZCGBZFK-VPQYALDZSA-N	O=C(O)C1OC(OC2CCC3(C)C4CC=C5C6CC(C)(C)CCC6(C(=O)OC7OC(CO)C(O)C(O)C7O)CCC5(C)C4(C)CCC3C2(C)C)C(O)C(OC8OC(CO)C(O)C(O)C8O)C1O	87.4	2890.8	955.18433:123 955.21924:123 955.25415:123 955.26721:123 955.289:123 955.31952:123 955.32825:123 955.3501:123 955.36316:267 955.36749:123 955.38062:256 955.42859:123 955.43292:136 955.43732:268 955.44165:130 955.44604:790 955.45038:123 955.45477:671 955.45911:2405 955.46344:2613 955.46783:4341 955.47217:8728 955.47656:13017 955.4809:22324 955.48529:26691 955.48962:30876 955.49402:24168 955.49835:2…	62.36226:126 67.23969:126 73.58896:126 116.03335:126 142.89087:126 148.12772:126 154.99376:126 194.32683:126 273.81967:126 299.10321:126 327.41763:126 337.07465:126 345.09:126 384.867:126 475.37558:126 485.81488:252 490.08481:126 492.51483:126 495.33701:126 499.74628:126 503.0162:126 512.68549:126 514.53052:126 519.04993:126 520.07587:126 520.20135:126 520.20459:126 520.23035:126 520.23358:126 52…
Licoricesaponin G2	15.4663	837.389	118966	409640	[M-H]-	837.391	C42H62O17	Triterpene saponins	WBQVRPYEEYUEBQ-UHFFFAOYNA-N	CC12CCC(C)(CC1C1=CC(=O)C3C4(C)CCC(OC5OC(C(O)C(O)C5OC5OC(C(O)C(O)C5O)C(O)=O)C(O)=O)C(C)(CO)C4CCC3(C)C1(C)CC2)C(O)=O	85.5	1629.56	837.06653:205 837.07874:95 837.091:95 837.09918:95 837.10327:95 837.14001:95 837.1604:199 837.27063:210 837.32782:198 837.33594:204 837.35229:757 837.35638:757 837.36047:1516 837.36456:3123 837.36865:3731 837.37274:6609 837.37677:13581 837.38086:21672 837.38495:25833 837.38904:33395 837.39313:29436 837.39722:25815 837.40131:21636 837.4054:14426 837.40948:11521 837.41351:9540 837.4176:7163 837.421…	53.52299:126 65.1413:126 109.01018:126 114.02219:126 141.48598:126 150.41696:126 165.52182:126 175.02303:126 193.03671:252 204.81241:258 215.20076:126 215.21939:126 235.03212:126 267.18292:263 289.05255:257 302.4115:126 310.88611:126 327.21091:263 342.04587:126 351.04443:273 351.04706:136 351.04971:405 351.05237:273 351.05499:524 351.05765:399 351.06027:535 351.06293:540 351.06558:268 351.06821:2…
Ginsenoside Rb3	15.6023	1123.59	31354.6	93729.8	[M+FA-H]-	1123.59	C53H90O22	Triterpenoids	SNPYJWZTTUVUIS-UHFFFAOYNA-N	CCC(C)=CCCC(C)(OC1OC(COC2OCC(O)C(O)C2O)C(O)C(O)C1O)C1CCC2(C)C1C(O)CC1C2CCC2C(C)(C)C(CCC12C)OC1OC(CO)C(O)C(O)C1OC1OC(CO)C(O)C(O)C1O	86.3	2167.37	1123.30396:19 1123.30872:19 1123.32288:57 1123.32764:19 1123.3324:61 1123.33704:75 1123.34656:38 1123.35596:19 1123.37012:38 1123.45056:19 1123.46008:19 1123.46472:19 1123.47424:19 1123.48364:19 1123.4884:64 1123.51672:105 1123.52625:38 1123.53101:47 1123.53564:45 1123.54041:206 1123.54517:234 1123.54993:315 1123.55457:659 1123.55933:945 1123.56409:1547 1123.56885:2717 1123.57349:4314 1123.57825:…	191.90947:126 310.48831:126 310.49081:126 460.38177:126 466.7034:126 548.33441:126 548.35754:126 566.95245:126 576.20862:126 589.81537:126 589.81879:126 597.39539:126 605.44031:126 605.45416:126 610.16412:126 618.19958:126 622.62775:126 622.74744:126 623.43427:126 623.44836:126 627.12476:126 662.69476:126 669.44598:126 669.44958:126 689.54919:126 783.48468:126 783.49652:126 808.98065:126 831.9886…
Ginsenoside Rg3(S-FORM)	15.7551	829.494	71522.2	206989	[M+FA-H]-	829.495	C42H72O13	Triterpene saponins	RWXIFXNRCLMQCD-UHFFFAOYNA-N	CC(C)=CCCC(C)(O)C1CCC2(C)C1C(O)CC1C3(C)CCC(OC4OC(CO)C(O)C(O)C4OC4OC(CO)C(O)C(O)C4O)C(C)(C)C3CCC21C	83.2	2345.38	828.9986:62 829.14893:62 829.16925:62 829.18146:62 829.25861:62 829.29523:62 829.31555:62 829.3277:62 829.3399:62 829.36426:62 829.37244:128 829.38055:62 829.38458:123 829.38867:123 829.39679:62 829.40088:62 829.40491:273 829.409:62 829.41302:132 829.41711:123 829.42114:123 829.43744:62 829.44147:132 829.44965:133 829.45367:272 829.45776:404 829.46179:396 829.46588:1176 829.46991:1254 829.474:436…	51.85684:126 53.72255:126 62.27993:126 100.01307:126 101.03161:126 103.04835:126 103.08273:126 119.06849:126 140.70515:126 142.57916:126 143.02936:126 144.00128:126 146.1835:126 161.03641:126 161.05611:126 163.06424:126 163.06784:126 283.7019:126 302.04865:126 329.24585:126 360.64212:126 389.30881:126 392.29892:126 427.8313:126 433.37668:126 433.38257:252 433.409:126 434.90247:382 434.90836:126 4…
Glycyrrhizin	15.7619	821.395	134458	465525	[M-H]-	821.396	C42H62O16	Triterpene saponins	LPLVUJXQOOQHMX-QWBHMCJMSA-N	CC1(C)[C@H](CC[C@@]2(C)[C@H]1CC[C@]1(C)[C@@H]2C(=O)C=C2[C@@H]3C[C@](C)(CC[C@]3(C)CC[C@@]12C)C(O)=O)O[C@H]1O[C@@H]([C@@H](O)[C@H](O)[C@H]1O[C@@H]1O[C@@H]([C@@H](O)[C@H](O)[C@H]1O)C(O)=O)C(O)=O	90.5	2524.05	820.92981:172 821.07538:56 821.19666:56 821.22095:127 821.23303:56 821.2735:113 821.27753:114 821.30182:56 821.3139:56 821.32605:140 821.33008:113 821.34222:326 821.34625:137 821.35034:137 821.35437:355 821.3584:545 821.36243:1024 821.36652:1689 821.37054:3408 821.37457:4532 821.37866:9161 821.38269:18250 821.38672:23896 821.39075:32677 821.39484:34688 821.39886:32236 821.40289:29490 821.40692:21…	55.95657:126 56.03153:126 72.69753:126 85.03018:126 121.32872:126 168.0752:257 175.03088:126 187.02713:126 193.0273:257 193.02927:256 193.03122:257 193.03319:130 193.03514:130 193.03711:252 193.03906:126 193.04298:261 193.53929:130 199.30742:126 263.03659:126 306.70612:264 350.8808:256 351.03674:138 351.04202:126 351.04468:129 351.04733:135 351.04996:540 351.05261:532 351.05527:394 351.05789:267 …
Ginsenoside Rh1	15.8436	683.435	28001.9	80779.1	[M+FA-H]-	683.438	C36H62O9	Triterpenoids	RAQNTCRNSXYLAH-UHFFFAOYNA-N	CC(C)=CCCC(C)(O)C1CCC2(C)C1C(O)CC1C3(C)CCC(O)C(C)(C)C3C(CC21C)OC1OC(CO)C(O)C(O)C1O	82.9	1261.14	683.11414:37 683.2063:37 683.22845:76 683.25427:76 683.26532:37 683.27271:37 683.28748:37 683.32806:78 683.35754:77 683.38336:78 683.38702:75 683.39813:39 683.40179:277 683.40552:77 683.40918:319 683.41284:391 683.41656:1270 683.42023:1957 683.42395:3248 683.42761:5524 683.43134:8194 683.435:8489 683.43866:7938 683.44238:5348 683.44604:4892 683.44977:3273 683.45343:2136 683.45715:1358 683.46082:1…	132.66127:126 345.33679:126 418.20569:126 426.18115:126 439.33926:126 467.23111:126 467.92368:126 475.36972:126 475.3728:126 475.38202:252 475.39432:258 476.36389:126 480.08194:256 584.17175:126 637.40302:129 637.40656:129 637.41724:130 637.42078:262 637.42438:129 637.42792:263 637.43506:130 637.44574:261 637.44928:130 637.47064:129 638.31525:130 638.45068:294 638.46857:132 681.16089:126 682.7047…
[5-acetyloxy-1,7-bis(3,4-dihydroxyphenyl)heptan-3-yl] acetate	15.8707	431.168	38377.8	112625	[M-H]-	431.171	C23H28O8	Linear diarylheptanoids	BWSFBLYFHGZBRQ-UHFFFAOYSA-N	O=C(OC(CCC1=CC=C(O)C(O)=C1)CC(OC(=O)C)CCC2=CC=C(O)C(O)=C2)C	86.6	529.072	430.7926:31 430.84241:66 430.90976:66 430.92734:64 431.00641:31 431.07965:63 431.11774:65 431.14117:129 431.1441:35 431.14703:34 431.14996:167 431.15289:412 431.15582:704 431.15875:1863 431.16168:3252 431.16461:7261 431.16754:10270 431.17047:9366 431.1734:7108 431.17633:4593 431.17926:3803 431.18219:1942 431.18512:1521 431.18805:981 431.19098:948 431.19391:539 431.19684:683 431.19977:508 431.2027…	59.02128:126 121.02742:126 122.0338:126 122.03535:126 122.03848:126 135.04459:126 138.03696:126 161.09219:126 163.06992:126 163.07352:126 175.07388:126 175.07761:126 189.08205:256 189.08398:126 189.08981:126 189.09563:126 219.10803:126 235.09534:126 249.11598:257 249.12044:126 266.77304:126 300.62344:126 311.10553:256 311.10803:126 311.11798:130 311.12296:129 311.13043:126 311.1329:126 311.14038:…
FA 18:1+3O	15.9612	329.231	106258	403362	[M-H]-	329.231	C18H34O5	Oxidized fatty acids	MDIUMSLCYIJBQC-UHFFFAOYNA-N	O=C(O)CCCCCCCC(O)C=CC(O)C(O)CCCCC	82.4	804.089	328.75537:17 328.79886:17 328.86282:17 328.86792:17 328.90887:17 328.96518:17 328.97031:17 328.97797:17 328.98053:17 328.98309:17 329.00101:34 329.00867:34 329.01379:17 329.02661:17 329.03427:17 329.06244:17 329.065:17 329.0701:17 329.09827:36 329.13666:34 329.13922:17 329.14178:17 329.14435:17 329.14944:17 329.15201:34 329.15457:34 329.15714:17 329.16483:17 329.16739:17 329.16995:112 329.17761:4…	57.51863:125 62.42923:125 89.33769:125 114.51559:125 125.09348:125 125.09506:125 127.10887:253 127.11046:250 127.11205:125 127.11682:125 131.39975:125 135.08044:253 139.10471:125 139.10803:382 139.10971:504 139.11137:128 139.11304:253 139.11636:125 139.12634:128 140.08493:128 153.1358:256 155.13451:125 157.11964:125 157.12495:128 157.13379:125 157.13733:125 167.13976:268 167.44087:259 170.54985:2…
DL-Liquiritigenin	16.0166	255.063	3440.56	10934.6	[M-H]-	255.066	C15H12O4		FURUXTVZLHCCNA-UHFFFAOYSA-N	O=C1C2=CC=C(O)C=C2OC(C3=CC=C(O)C=C3)C1	85.5	76.3757	254.89185:13 254.91211:13 254.91437:26 254.91663:40 254.91887:27 254.93689:27 255.02026:13 255.04955:26 255.0563:94 255.05856:202 255.06082:513 255.06306:1082 255.06532:975 255.06758:742 255.06982:459 255.07208:311 255.07434:161 255.0766:54 255.07884:14 255.0811:67 255.08336:95 255.0856:80 255.08786:13 255.09012:40 255.09236:41 255.09912:13 255.10364:13 255.1442:13 255.14645:13 255.15547:14 255.1…	119.04547:126 135.0018:252 135.00671:126 135.00836:126 210.0576:126 255.05229:126 255.06131:126
Licoricesaponin H2	16.0512	821.395	39409.7	148112	[M-H]-	821.396	C42H62O16	Triterpene saponins	LPLVUJXQOOQHMX-UHFFFAOYNA-N	CC1(C)C(CCC2(C)C1CCC1(C)C2C(=O)C=C2C3CC(C)(CCC3(C)CCC12C)C(O)=O)OC1OC(C(O)C(O)C1OC1OC(C(O)C(O)C1O)C(O)=O)C(O)=O	83.4	698.103	820.89734:45 820.9256:22 820.96198:52 821.18439:51 821.23291:22 821.26117:22 821.27332:22 821.27734:22 821.30164:22 821.30566:69 821.31781:45 821.33801:49 821.35016:54 821.35419:79 821.35822:107 821.3623:279 821.36633:391 821.37036:583 821.37439:1563 821.37848:2473 821.38251:4271 821.38654:6259 821.39056:9491 821.39465:11354 821.39868:10640 821.40271:8742 821.40674:6881 821.41083:4543 821.41486:3…	143.25241:126 289.09122:126 349.91141:126 351.02081:126 351.03931:126 351.05518:126 351.06311:126 385.759:126 450.80792:126 450.81693:126 457.89362:126 462.09692:126 480.04153:126 603.77148:126 611.48572:126 812.79742:126 817.65588:126 818.71332:126 818.73352:126 818.75366:126 818.87885:428 819.9613:283 820.15924:126 820.47449:340 820.75336:126 821.08484:390 821.08893:261 821.34766:162 821.35175:…
(1S,4aR,6aS,6bR,9R,10R,11R,12aR,14bS)-1,10,11-trihydroxy-9-(hydroxymethyl)-2,2,6a,6b,9,12a-hexamethyl-1,3,4,5,6,6a,7,8,8a,10,11,12,13,14b-tetradecahydropicene-4a-carboxylic acid	16.2274	503.337	38725.1	117729	[M-H]-	503.338	C30H48O6		IFIQVSCCFRXSJV-ZIZFEDMCSA-N	O=C(O)C12CCC3(C(=CCC4C5(C)CC(O)C(O)C(C)(CO)C5CCC43C)C2C(O)C(C)(C)CC1)C	83.2	669.832	502.85544:10 502.85858:10 502.88391:10 502.88705:10 502.90289:10 502.90921:19 502.95352:10 502.96301:10 502.96933:10 502.98517:10 502.99149:10 502.99466:10 503.00098:19 503.00415:10 503.00732:10 503.04846:19 503.05795:19 503.0611:10 503.07693:10 503.09909:10 503.11176:10 503.21301:38 503.21619:10 503.21936:38 503.22253:10 503.22568:58 503.22885:10 503.23203:29 503.23517:10 503.24783:95 503.25101:…	278.74942:126 278.75177:126 286.80203:126 286.80917:126 288.63528:126 288.65448:126 298.27902:126 301.3696:126 341.87103:126 348.87738:126 391.27939:126 409.2999:126 409.31418:126 419.29684:126 421.32751:126 421.91272:126 421.92142:126 439.88928:126 441.02344:126 441.33759:126 441.34943:256 453.28281:126 453.29785:283 457.31711:126 457.32315:126 459.29257:126 463.81827:126 473.31985:126 474.32108…
(1R,2R,4S,7S,8R,9R,10S,11R,12S,13S,14R,17R,18R,19R)-8-(acetyloxy)-10,19-dihydroxy-1,9,18-trimethyl-15-oxo-16,20-dioxahexacyclo[15.3.2.0?,??.0?,??.0?,??.0??,??]docos-5-ene-5-carboxylic acid	17.3947	489.211	1162.19	3642.41	[M-H]-	489.213	C26H34O9		OTGHTIDLDTWPFJ-ROQUJFDLSA-N	O=C(O)C1=CC2C(OC(=O)C)C(C)C(O)C2C3C1CC4C3C5C(=O)OC6CCC4(OC5(O)C6C)C	85.3	11.2836	488.75565:5 488.77747:5 488.8118:5 488.83987:5 488.85547:5 488.86481:5 488.88354:5 488.94907:5 489.03329:5 489.06763:5 489.18622:5 489.19244:15 489.19556:15 489.1987:41 489.20181:81 489.20493:132 489.20804:234 489.21118:264 489.21429:244 489.21741:157 489.22052:122 489.22366:96 489.22678:41 489.22989:36 489.233:20 489.23615:30 489.23926:10 489.24237:25 489.24551:20 489.24863:15 489.25174:10 489.2…	59.01679:25 191.07175:25 217.09067:25 255.92033:25 330.69641:25 333.05862:25 333.38831:25 339.13992:25 390.15265:25 390.16101:25 390.83298:25 399.10782:25 401.1908:25 405.18549:25 405.18835:25 405.20255:25 405.20538:25 409.18289:25 413.18268:25 414.14401:25 414.1785:25 414.18137:25 429.19806:25 447.19028:25 448.20233:25 474.17969:25 474.21655:25 489.18259:25 489.1857:25 489.19507:25 489.19818:50 …
[6]-Gingerol	17.4602	293.174	182474	604486	[M-H]-	293.176	C17H26O4	Gingerols	NLDDIKRKFXEWBK-UHFFFAOYNA-N	CCCCCC(O)CC(=O)CCC1=CC(OC)=C(O)C=C1	84.1	3535.05	292.81171:94 292.85516:106 292.86966:43 292.93729:43 292.94934:43 293.00006:43 293.00732:43 293.02423:43 293.04114:43 293.05078:43 293.05319:43 293.08945:118 293.09668:43 293.09909:43 293.13535:106 293.14017:43 293.14258:140 293.1474:49 293.14981:74 293.15225:63 293.15466:355 293.15707:113 293.15948:510 293.1619:876 293.16431:2043 293.16675:4474 293.16916:13560 293.17157:30379 293.17398:47926 293…	57.03284:132 57.03391:263 57.03497:132 57.03603:397 57.0371:529 57.03817:664 57.0403:132 57.04243:133 57.0435:132 57.37539:264 77.18941:132 77.23032:132 99.07697:263 99.07837:126 99.07977:520 99.08118:266 99.08259:263 99.98066:132 123.04881:134 135.04764:126 135.05255:126 135.0542:126 177.05247:256 177.06374:126 178.06209:252 178.06398:126 178.06963:258 183.44742:126 193.07411:126 193.08195:252 1…
Asiatic Acid	18.3235	487.34	2160.56	7179.48	[M-H]-	487.343	C30H48O5	Triterpenoids	JXSVIVRDWWRQRT-UHFFFAOYSA-N	O=C(O)C12CCC(C)C(C)C2C3=CCC4C5(C)CC(O)C(O)C(C)(CO)C5CCC4(C)C3(C)CC1	82.1	28.9047	486.88559:5 486.8887:5 486.89182:15 486.89493:20 486.89804:15 486.90115:15 486.90427:20 486.90738:5 486.91049:10 486.92294:15 486.92606:10 487.15027:5 487.19077:10 487.22189:5 487.23123:21 487.23434:10 487.25305:5 487.306:5 487.31223:5 487.31845:10 487.32156:20 487.32468:21 487.32779:104 487.3309:184 487.33401:336 487.33713:520 487.34024:525 487.34335:409 487.3465:330 487.34961:231 487.35272:137 …	214.94836:63 375.27261:63 421.3273:63 425.3335:63 428.47324:63 441.29883:63 469.35272:63 469.37106:63 487.05014:63 487.31796:63 487.32108:63 487.3273:63 487.33041:63 487.33978:63 487.3429:127 487.34601:63 487.35223:63 487.35535:63 487.35846:63 487.3678:63
(4E,8E)-10-(4-hydroxy-6-methoxy-7-methyl-3-oxo-1H-2-benzofuran-5-yl)-4,8-dimethyldeca-4,8-dienoic acid	19.0654	387.178	1954.88	6911.1	[M-H]-	387.182	C22H28O6		NEGCNVRPGPHOAR-CCLLZULESA-N	O=C1OCC2=C1C(O)=C(C(OC)=C2C)CC=C(C)CCC=C(C)CCC(=O)O	81	19.3637	386.73376:5 386.83643:5 386.86142:5 386.86417:5 386.89471:5 386.9086:5 386.91135:5 386.9169:5 386.96411:10 386.99185:5 386.99741:5 387.00018:15 387.00574:5 387.00851:10 387.02792:5 387.06958:5 387.08624:5 387.08902:5 387.09457:5 387.1001:5 387.10287:10 387.10565:5 387.10843:25 387.11121:56 387.11398:61 387.11676:10 387.11954:36 387.12231:5 387.12509:10 387.12787:10 387.13065:15 387.15009:5 387.15…	89.02451:13 89.02984:13 96.83698:13 103.03398:13 132.32803:13 144.06047:13 146.96065:13 146.96577:13 161.04347:13 161.05243:13 192.52547:13 198.48129:13 204.07205:13 209.0463:13 211.03185:13 236.86353:13 283.08414:13 283.09125:13 283.1055:13 298.11816:13 298.12549:13 298.12793:13 299.99454:13 304.0773:13 311.08011:13 313.13406:13 313.14407:13 313.14905:13 314.10858:13 329.13809:13 329.14066:13 32…
Triptophenolide	19.9217	311.168	2030.56	8106.98	[M-H]-	311.165	C20H24O3	Oxosteroids	KPXIBWGPZSPABK-FXAWDEMLSA-N	O=C1OCC2=C1CCC3(C4=CC=C(C(O)=C4CCC23)C(C)C)C	80.5	17.7147	310.70721:5 310.96344:5 310.96594:5 310.96841:20 310.99081:11 310.99332:5 311.01819:5 311.02814:5 311.03064:5 311.03311:5 311.03561:5 311.14758:5 311.15009:10 311.15259:21 311.15506:11 311.15756:32 311.16003:74 311.16254:296 311.16501:470 311.16751:526 311.16998:423 311.17249:329 311.17499:192 311.17746:138 311.17996:132 311.18243:47 311.18494:63 311.18741:37 311.18991:31 311.19238:37 311.19739:1…	79.95699:25 142.9955:25 155.9861:25 156.95682:25 183.00803:25 183.00993:50 183.01184:51 183.01756:25 184.01532:51 184.01915:25 184.02106:25 184.03638:25 184.03828:51 265.18704:51 311.1373:51 311.14478:25 311.14975:26 311.15222:51 311.1572:207 311.1597:361 311.1622:494 311.16467:621 311.16718:366 311.16965:362 311.17215:208 311.17462:311 311.17712:103 311.1796:52 311.1821:51 311.1846:25 311.18707:…
Dinoseb	20.1597	239.065	1288.12	6181.52	[M-H]-	239.067	C10H12N2O5	Dinitrophenols	OWZPCEFYPSAJFR-UHFFFAOYNA-N	CCC(C)C1=C(O)C(=CC(=C1)N(=O)=O)N(=O)=O	80.2	14.3302	238.90411:5 238.92375:5 238.92592:5 238.9281:31 238.93028:25 238.93246:10 238.93465:15 238.93683:15 238.94337:5 238.99573:5 239.03499:5 239.04372:5 239.04808:5 239.05026:5 239.05244:5 239.05463:5 239.05681:16 239.05899:51 239.06117:92 239.06335:164 239.06554:319 239.06772:268 239.06989:210 239.07207:134 239.07425:72 239.07643:31 239.07861:41 239.0808:21 239.08298:21 239.08516:36 239.08734:16 239.…	74.09581:13 84.38968:13 94.15794:13 112.98956:13 126.9195:13 134.02628:13 136.04462:13 148.04016:13 148.04189:13 148.05733:13 149.04099:13 149.04788:13 149.05304:13 150.05383:13 150.05728:13 150.81007:13 151.07877:13 152.52687:13 160.03513:13 162.02074:13 166.0596:13 166.06688:13 171.13611:13 171.13795:13 171.14348:13 176.03435:13 178.04877:13 178.05441:13 179.06688:13 179.07254:13 179.07443:13 1…
Ginsenoside Rg5	20.6507	811.489	2905.19	10393.4	[M+FA-H]-	811.485	C42H70O12	Triterpene saponins	NJUXRKMKOFXMRX-UHFFFAOYNA-N	CC(C)=CCC=C(C)C1CCC2(C)C1C(O)CC1C3(C)CCC(OC4OC(CO)C(O)C(O)C4OC4OC(CO)C(O)C(O)C4O)C(C)(C)C3CCC21C	82.4	62.5415	811.0954:10 811.13959:11 811.27625:5 811.2923:5 811.29633:5 811.38873:5 811.43298:11 811.43701:5 811.44501:21 811.44904:11 811.45306:38 811.45709:81 811.46112:91 811.46515:267 811.46912:315 811.47314:550 811.47717:588 811.4812:768 811.48523:751 811.48926:799 811.49329:527 811.49725:382 811.50128:223 811.50531:190 811.50934:163 811.51337:120 811.5174:103 811.52142:33 811.52539:32 811.52942:37 811.…	101.0245:13 121.94468:13 129.98344:13 146.96579:13 146.97092:13 146.97263:13 161.05602:13 162.72919:13 214.95454:13 241.00954:13 422.4314:13 425.27231:13 425.28104:13 426.1777:13 426.18353:13 426.35831:13 426.36996:13 431.84726:13 431.85019:13 457.92343:13 492.85904:13 496.6062:13 505.79501:13 525.83179:13 591.67712:13 603.39331:13 603.41064:13 603.41754:13 603.4245:13 603.44531:13 603.46613:13 6…
(4S,5Z,6S)-4-(2-methoxy-2-oxoethyl)-5-[2-[(E)-3-phenylprop-2-enoyl]oxyethylidene]-6-[(2S,3R,4S,5S,6R)-3,4,5-trihydroxy-6-(hydroxymethyl)oxan-2-yl]oxy-4H-pyran-3-carboxylic acid	20.9142	233.153	7361.56	32846.4	[M-H]-	233.155	C15H22O2	Eremophilane, 8,9-secoeremophilane and furoeremophilane sesquiterpenoids	FMWJHXDPCQWVEJ-JVLSTEMRSA-N	O=C(O)C(=C)C1CC=C2CCCC(C)C2(C)C1	81.4	82.213	232.93582:5 232.93799:5 232.94229:10 232.94659:11 232.97029:5 232.9789:5 232.9832:5 232.98537:20 232.98752:10 232.98967:10 232.99828:5 233.00259:5 233.00475:15 233.0069:10 233.00905:32 233.0112:5 233.10382:5 233.10599:5 233.10814:11 233.11029:11 233.12106:21 233.12968:11 233.13184:6 233.14261:34 233.14476:92 233.14691:182 233.14906:688 233.15123:1473 233.15338:1979 233.15553:1741 233.15768:1091 2…	81.98201:13 96.95919:13 96.97031:13 105.10811:13 115.03095:13 117.04785:13 128.76534:13 142.05559:13 142.05896:13 143.00902:13 145.00188:13 146.40015:13 146.40355:13 159.00516:13 159.00693:13 161.02556:13 186.10175:13 186.99786:13 186.99979:13 187.09048:13 187.09821:13 187.10013:13 187.10785:25 187.14453:13 187.44576:13 194.63579:13 194.64563:13 194.94693:26 201.08585:13 217.11549:13 217.12173:13…
Dodecylbenzenesulfonic acid	20.9413	325.183	6245.56	25268.2	[M-H]-	325.184	C18H30O3S	Benzenesulfonic acids and derivatives	KWXICGTUELOLSQ-UHFFFAOYSA-N	CCCCCCCCCCCCC1=CC=C(C=C1)S(O)(=O)=O	84.7	55.6162	324.99506:10 325.00778:5 325.04593:11 325.05356:5 325.07648:5 325.08664:10 325.1019:11 325.10699:5 325.12225:15 325.14514:5 325.14771:21 325.15024:10 325.1528:10 325.16043:11 325.16296:37 325.1655:38 325.16806:16 325.17059:60 325.17313:131 325.17569:328 325.17822:821 325.18079:1364 325.18332:1589 325.18585:1343 325.18842:892 325.19095:527 325.19348:310 325.19604:235 325.19858:165 325.20114:88 325…	61.01043:13 100.84168:13 109.99075:13 113.19074:13 113.25079:13 114.44614:13 119.0485:13 119.05158:13 119.05774:13 121.93696:13 146.33539:13 182.41504:13 182.41885:13 182.42267:13 182.77921:13 182.99864:25 183.00246:25 183.00436:50 183.00627:63 183.00818:50 183.01009:38 183.01201:101 183.01392:25 183.01773:25 183.01964:13 183.02727:13 183.25641:13 183.51817:13 183.67113:13 184.01166:13 184.01357:…
18b-glycyrrhetinic acid	24.5662	469.328	1959.81	6827.98	[M-H]-	469.332	C30H46O4		MPDGHEJMBKOTSU-AWOGJAJBSA-N	O=C(O)C1(C)CCC2(C)CCC3(C(=CC(=O)C4C5(C)CCC(O)C(C)(C)C5CCC43C)C2C1)C	81.4	20.5039	468.90933:5 468.91238:5 468.91547:10 468.93378:10 469.26382:5 469.2944:21 469.30664:16 469.31274:10 469.3158:41 469.31885:52 469.3219:137 469.32498:299 469.32803:619 469.33109:482 469.33414:402 469.33719:224 469.34024:198 469.34329:146 469.34637:57 469.34943:37 469.35248:42 469.35553:57 469.35858:10 469.36163:11 469.36472:5 469.37082:5 469.37692:5 469.38306:5 469.61847:5 469.62762:5 469.6521:5 46…	129.96889:13 129.97531:13 129.97693:13 129.99783:13 197.95474:13 197.96268:13 264.92963:13 265.93646:13 265.9549:13 265.95718:13 267.34189:13 267.76193:13 284.26501:13 333.93686:13 333.94461:13 423.43222:13 425.34482:13 425.34772:13 426.34644:13 469.15063:13 469.23621:13 469.27594:13 469.2851:13 469.28815:13 469.30038:13 469.30649:13 469.30954:13 469.31262:25 469.31567:63 469.31873:13 469.32178:8…
Myristic acid	24.8193	227.2	1453.94	6484.46	[M-H]-	227.202	C14H28O2	Long-chain fatty acids	TUNFSRHWOTWDNC-UHFFFAOYSA-N	CCCCCCCCCCCCCC(O)=O	85.7	29.9203	226.97702:5 227.01315:5 227.0663:5 227.09819:5 227.10033:5 227.1067:15 227.10883:5 227.11096:5 227.12158:5 227.12584:20 227.1301:15 227.13222:5 227.13647:10 227.14497:5 227.15135:5 227.15561:10 227.15775:5 227.15987:5 227.16412:10 227.16837:15 227.1705:10 227.17262:10 227.18538:5 227.18752:10 227.18964:16 227.19176:16 227.19389:68 227.19601:102 227.19815:263 227.20027:294 227.20239:282 227.20453:…	111.08249:13 114.05247:13 165.12823:13 168.0639:13 183.05579:13 184.00197:13 226.48059:13 227.09467:13 227.12656:13 227.13293:13 227.19035:13 227.19247:13 227.19461:13 227.19673:38 227.19887:76 227.20099:13 227.20311:13 227.20525:50 227.20737:38 227.20949:13 227.21375:13 227.218:13 227.22012:13 227.56694:13 228.08018:13 229.25795:13 240.40538:13
9-Trans-Palmitelaidic acid	25.3246	253.216	1953.94	9734.12	[M-H]-	253.217	C16H30O2	Long-chain fatty acids	SECPZKHBENQXJG-BQYQJAHWSA-N	CCCCCC\C=C\CCCCCCCC(O)=O	85.6	27.0447	252.7291:5 253.07465:10 253.09485:10 253.10832:10 253.11057:10 253.11505:5 253.13077:5 253.14423:10 253.15546:5 253.17342:5 253.18689:5 253.18913:5 253.19586:5 253.20036:5 253.20485:10 253.20709:26 253.20934:84 253.21158:189 253.21384:331 253.21608:513 253.21832:377 253.22057:278 253.22281:187 253.22505:110 253.22731:37 253.22955:26 253.2318:41 253.23404:37 253.23628:21 253.23853:21 253.24077:16 …	63.96364:25 217.05934:25 252.9673:25 253.13339:25 253.18951:25 253.19176:25 253.20523:25 253.20747:25 253.20972:76 253.21198:50 253.21422:151 253.21646:101 253.2187:76 253.22095:50 253.22319:50 253.22769:25 253.22993:25 253.23666:50 253.24341:25 254.14233:25 254.22331:25 258.05991:25
Ursolic Acid	26.4168	455.351	2548.12	9911.74	[M-H]-	455.353	C30H48O3	Triterpenoids	WCGUUGGRBIKTOS-GPOJBZKASA-N	O=C(O)C12CCC(C)C(C)C2C3=CCC4C5(C)CCC(O)C(C)(C)C5CCC4(C)C3(C)CC1	82.5	37.8916	454.85144:5 454.86346:10 454.8725:5 454.87851:5 454.88153:5 454.89658:5 454.91763:5 454.92065:5 454.92667:5 454.92969:5 454.93268:10 454.9357:5 454.94171:5 454.96881:5 454.97784:10 454.98083:10 454.98386:5 454.99588:10 454.9989:5 455.01697:5 455.026:5 455.03201:10 455.04105:10 455.18552:5 455.21863:5 455.22165:5 455.24573:5 455.24875:31 455.25177:10 455.25476:5 455.25778:5 455.27283:10 455.28186:…	61.98962:13 124.99397:13 176.99226:13 183.05191:13 213.01436:13 244.87787:13 247.07748:13 252.05922:13 255.08115:13 256.84415:13 276.82565:13 283.25974:13 288.7934:13 291.93097:13 318.89029:13 318.98602:13 319.99231:13 369.99673:13 375.01559:13 391.23444:13 397.26053:13 409.2225:13 409.24249:13 409.25107:13 409.26819:13 409.35666:13 411.83261:13 418.55432:13 418.56876:13 419.12317:13 448.09445:13…
Palmitic Acid	26.6729	255.232	35504.2	223260	[M-H]-	255.233	C16H32O2		IPCSVZSSVZVIGE-UHFFFAOYSA-N	O=C(O)CCCCCCCCCCCCCCC	86.1	299.753	254.81261:8 254.82387:8 254.83513:8 254.84863:8 254.97479:8 255.08521:8 255.09422:8 255.09648:8 255.10548:8 255.10774:8 255.12578:8 255.1393:8 255.1438:8 255.14832:8 255.15056:8 255.15282:8 255.15508:8 255.16183:18 255.16634:17 255.16859:21 255.1731:8 255.19113:8 255.19565:27 255.19789:19 255.20015:23 255.20241:23 255.20691:22 255.21143:15 255.21367:40 255.21593:53 255.21819:149 255.22043:159 255…	88.40132:258 254.43039:263 255.20743:132 255.2187:409 255.22096:132 255.22321:810 255.22546:671 255.22772:672 255.22997:409 255.23222:543 255.23448:273 255.23674:135 255.24124:263 255.2435:136 255.96986:135 256.20016:136
Oleic acid	26.8231	281.248	46177.1	331163	[M-H]-	281.249	C18H34O2	Long-chain fatty acids	ZQPPMHVWECSIRJ-KTKRTIGZSA-N	CCCCCCCC\C=C/CCCCCCCC(O)=O	81.4	377.058	280.77924:12 280.8407:12 280.84781:12 280.85962:12 280.94003:24 280.96368:12 280.98495:24 280.98734:24 280.99207:24 280.99442:12 281.00153:36 281.00388:12 281.00861:12 281.02991:28 281.03699:12 281.0441:12 281.05356:12 281.05591:12 281.06537:36 281.0701:12 281.07959:12 281.08667:12 281.09613:12 281.10324:12 281.11505:12 281.11743:12 281.11978:12 281.12924:12 281.13635:40 281.15527:12 281.15765:12…	172.96666:260 172.97223:268 281.2309:264 281.23563:410 281.23798:835 281.24036:820 281.24274:1103 281.24509:685 281.24747:422 281.24982:134 281.2522:280 281.25455:134 281.25693:142 281.25928:138 281.26166:268 281.26401:142 281.26874:142 283.94193:134 290.02502:126
Heptadecanoic acid	27.4852	269.246	1883.81	12419.6	[M-H]-	269.249	C17H34O2	Long-chain fatty acids	KEMQGTRYUADPNZ-UHFFFAOYSA-N	CCCCCCCCCCCCCCCCC(O)=O	84.7	15.7334	268.75803:7 268.79504:7 268.79736:7 268.79965:22 268.80429:7 268.81122:7 269.01254:7 269.01483:7 269.02179:22 269.03104:7 269.03568:15 269.03799:15 269.04031:7 269.04724:7 269.05188:7 269.06113:7 269.10974:7 269.12827:7 269.13519:7 269.13983:22 269.14447:7 269.14908:7 269.20465:22 269.20697:30 269.20929:112 269.21158:75 269.2139:120 269.21622:68 269.21854:7 269.22086:45 269.22318:38 269.22549:7 2…	269.19992:125 269.21844:125 269.23697:125 269.23929:125
Behenic acid	27.5061	339.325	16419.6	183088	[M-H]-	339.327	C22H44O2	Very long-chain fatty acids	UKMSUNONTOPOIO-UHFFFAOYSA-N	CCCCCCCCCCCCCCCCCCCCCC(O)=O	82.1	718.023	339.04453:7 339.04971:7 339.0835:7 339.09387:15 339.10687:15 339.16403:7 339.17703:15 339.18222:22 339.18481:22 339.18741:22 339.19003:66 339.19263:162 339.19522:258 339.19781:339 339.20041:397 339.203:228 339.2056:199 339.20822:147 339.21082:88 339.21341:45 339.216:37 339.2186:52 339.22119:15 339.22379:29 339.22641:29 339.229:37 339.2316:15 339.23419:39 339.23679:7 339.23938:15 339.2446:24 339.2…	255.2298:126 281.25894:126 293.20996:126 293.21478:126 339.14993:126 339.19412:264 339.19672:143 339.19931:382 339.2019:256 339.2149:264 339.31107:129 339.31625:415 339.31885:281 339.32144:1079 339.32407:1096 339.32666:1370 339.32925:548 339.33704:126 339.33966:143 339.34485:129 339.34744:129 339.35004:129 339.36044:126 339.36304:138 339.81546:126 340.33066:126
Stearic acid	28.3043	283.262	62932.6	403572	[M-H]-	283.264	C18H36O2	Long-chain fatty acids	QIQXTHQIDYTFRH-UHFFFAOYSA-N	CCCCCCCCCCCCCCCCCC(O)=O	82.2	397.11	283.14331:305 283.18842:308 283.23117:150 283.25015:150 283.25253:934 283.25491:2468 283.25729:6675 283.25967:11823 283.26205:18230 283.2644:12400 283.26678:8853 283.26917:4982 283.27155:3589 283.27393:2485 283.27628:1549 283.27866:783 283.28104:463 283.28342:1098 283.2858:630 283.28818:616 283.29053:455 283.29291:309 283.29529:150 283.29767:150 283.30005:150 283.62311:150 283.77045:150 283.85129…	145.49493:126 172.35645:126 172.89406:126 196.91191:126 196.91389:311 281.32281:317 282.33896:126 282.3461:305 283.02457:305 283.23349:179 283.2406:133 283.24298:133 283.24774:358 283.25009:1119 283.25247:802 283.25485:2213 283.25723:2650 283.25961:3140 283.26196:5230 283.26434:3581 283.26672:3154 283.2691:2147 283.27148:1183 283.27386:542 283.27621:860 283.27859:394 283.28336:133 283.28574:315 2…
Arginine	1.23018	175.12	844656	6743804	[M+H]+	175.119	C6H14N4O2	Arginine and derivatives	ODKSFYDXXFIFQN-UHFFFAOYSA-N	O=C(O)C(N)CCCN=C(N)N	92.4	2495.99	174.86967:204 174.87154:204 174.88086:204 174.88272:611 174.8846:611 174.88646:815 174.88832:611 174.8902:611 174.89206:611 174.89392:407 174.89578:1018 174.89766:407 174.89952:407 174.90138:815 174.90326:611 174.90512:204 174.90698:204 174.90884:204 174.91072:204 174.91632:204 174.92191:204 174.93124:204 174.93684:504 174.96111:204 174.99095:204 174.99283:204 175.00029:204 175.00403:204 175.0058…	55.03698:126 55.04116:126 55.04221:126 55.05372:126 58.28315:126 59.34022:126 59.81175:126 59.8685:608 59.87178:285 59.87723:301 60.04985:182 60.05095:522 60.05204:1012 60.05313:885 60.05422:1580 60.05532:1166 60.05641:1908 60.0575:1401 60.0586:2943 60.05969:1006 60.06078:1378 60.06188:1574 60.06297:712 60.06406:1563 60.06516:881 60.06625:523 60.06734:689 60.07172:526 60.075:175 60.08703:174 60.1…
Trigonelline	1.29418	138.055	172284	1.23824e+06	[M+H]+	138.055	C7H7NO2	Alkaloids and derivatives	WWNNZCOKKKDOPX-UHFFFAOYSA-N	C[N+]1=CC=CC(=C1)C([O-])=O	90.5	518.985	137.55992:198 137.60956:198 137.61618:395 137.61783:605 137.62114:401 137.6228:198 137.62445:395 137.62611:405 137.66252:198 137.67908:198 137.73868:198 137.77512:198 137.87614:407 137.8894:403 137.95734:409 137.96231:198 138.03026:414 138.04352:401 138.04683:842 138.04849:2941 138.05016:7977 138.0518:17066 138.05347:34235 138.05513:36307 138.05678:29196 138.05844:22909 138.0601:16985 138.06175:9…	50.68329:126 51.02637:126 51.03141:126 52.01983:126 52.02187:256 52.06258:126 53.00232:126 53.03313:126 53.03416:126 53.04546:126 53.04649:126 53.06293:126 53.88623:126 54.85789:260 65.03264:134 65.03378:397 65.03492:134 65.03833:256 65.03947:134 65.04174:260 65.04288:263 65.0463:134 65.06905:126 65.12597:126 65.14077:126 66.0618:257 66.06524:126 66.30972:263 67.04472:130 67.04704:129 67.05051:38…
Proline	1.30835	116.072	519362	4.14254e+06	[M+H]+	116.071	C5H9NO2	Proline and derivatives	ONIBWKKTOPOVIA-UHFFFAOYNA-N	OC(=O)C1CCCN1	90.7	933.144	115.69656:622 115.69807:207 115.69959:1037 115.70111:207 115.70263:1037 115.70415:1245 115.70567:1245 115.70718:415 115.7087:622 115.71022:207 115.71174:622 115.71325:207 115.71629:415 115.7178:415 115.72084:415 115.72388:207 115.74209:207 115.74512:207 115.80737:452 115.9:446 115.90456:207 115.9243:207 116.02155:207 116.02458:476 116.03066:207 116.03218:207 116.03522:470 116.03826:440 116.0413:4…	52.2001:126 56.48848:126 56.96027:126 57.9774:252 67.83141:256 68.04655:256 68.04888:256 68.05004:126 68.05354:256 68.06634:377 69.64561:126 69.84003:382 69.84238:126 69.8471:129 69.853:498 69.85535:424 70.05714:255 70.05832:511 70.0595:2357 70.06068:3629 70.06187:6291 70.06304:6432 70.06422:6752 70.06541:9834 70.06659:7956 70.06777:6017 70.06895:3242 70.07013:2720 70.07131:1128 70.07249:751 70.0…
isomaltulose	1.30835	365.107	114360	746728	[M+Na]+	365.105	C12H22O11	O-glycosyl compounds	PVXPPJIGRGXGCY-TZLCEDOOSA-N	OCC1OC(OCC2OC(O)(CO)C(O)C2O)C(O)C(O)C1O	87	413.648	364.61142:207 364.62222:207 364.78119:207 364.80273:428 365.00485:207 365.07227:415 365.08304:424 365.08572:629 365.08844:648 365.09113:1506 365.09381:1704 365.09653:6026 365.09921:13977 365.1019:22467 365.10461:22244 365.1073:24804 365.10999:18753 365.1127:10501 365.11539:6616 365.11807:5583 365.12079:4502 365.12347:4498 365.12616:1929 365.12888:2134 365.13156:1745 365.13425:1059 365.13696:642 3…	153.08331:259 183.07643:126 184.04747:258 184.48796:126 185.00381:126 185.01149:133 185.02492:260 185.02684:129 185.02876:790 185.03069:398 185.03259:130 185.03452:789 185.03644:549 185.03836:527 185.04028:266 185.04219:126 185.04411:398 185.04604:132 186.29947:264 188.05211:258 189.7702:130 199.06261:263 200.12698:267 201.38837:263 202.39471:261 203.03148:135 203.03349:263 203.03551:264 203.0375…
Valine	1.51267	118.086	61996.8	442121	[M+H]+	118.086	C5H11NO2	Valine and derivatives	KZSNJWFQEVHDMF-UHFFFAOYNA-N	CC(C)C(N)C(O)=O	83.3	201.702	117.7057:298 117.71336:294 117.97066:299 117.99364:147 118.0013:147 118.01204:147 118.05035:300 118.05495:147 118.07488:298 118.07795:298 118.07948:597 118.08102:2238 118.08255:3598 118.08408:9476 118.08562:10825 118.08715:11610 118.08868:6472 118.09022:5714 118.09175:4969 118.09328:3449 118.09481:1510 118.09634:1508 118.09788:1956 118.09941:1366 118.10094:899 118.10248:898 118.10401:147 118.1055…	53.04039:125 55.04726:255 55.0504:129 55.05249:125 55.05459:259 55.05668:129 55.06087:125 55.06296:125 55.07029:125 55.09018:125 56.04407:125 57.05408:125 57.05728:125 57.06367:256 57.06687:129 59.05888:256 70.06313:125 72.07552:261 72.07672:131 72.07912:131 72.08031:256 72.08151:131 72.08271:392 72.08511:131 72.9164:131 192.48738:125 1115.67017:125 1117.95679:125 1222.76953:131
L-Pipecolic acid	1.56267	130.086	172561	803281	[M+H]+	130.086	C6H11NO2	Alpha amino acids	HXEACLLIILLPRG-YFKPBYRVSA-N	C1CCN[C@@H](C1)C(=O)O	85.3	350.933	129.63875:150 129.66446:150 129.66606:150 129.66766:300 129.66928:150 129.67088:150 129.67249:308 129.67409:150 129.6757:300 129.67731:150 129.67891:150 129.68213:450 129.68855:300 129.6998:150 129.82355:306 130.00687:150 130.01653:150 130.01974:600 130.02457:150 130.03261:317 130.03745:150 130.04066:150 130.04549:150 130.04709:150 130.05031:780 130.05353:313 130.05835:313 130.06479:150 130.06963…	50.53576:126 51.1706:126 53.04137:126 54.03133:126 54.03859:126 55.05243:261 55.05453:261 55.06081:126 55.0629:263 55.06814:261 56.04612:272 56.04718:541 56.04823:542 56.04929:135 56.05035:270 56.0514:678 56.05246:135 56.05352:543 56.05668:406 56.05774:135 56.0588:270 56.06091:272 56.06197:136 56.06302:272 56.06408:135 56.06514:136 56.06619:136 56.07781:135 56.07887:135 56.08204:135 56.08944:135 …
L-5-Oxoproline	1.80498	130.05	340362	970135	[M+H]+	130.05	C5H7NO3	Alpha amino acids and derivatives	ODHCTXKNWHHXJC-VKHMYHEASA-N	OC(=O)[C@@H]1CCC(O)=N1	80.1	724.091	129.6308:510 129.6324:2548 129.634:527 129.6356:764 129.63882:255 129.64365:255 129.64525:255 129.65007:554 129.65167:538 129.65649:255 129.65971:255 129.66132:255 129.66292:797 129.69345:535 129.69827:255 129.9989:534 130.01178:255 130.02142:526 130.02304:559 130.03751:299 130.03912:574 130.04234:566 130.04395:3887 130.04556:17703 130.04716:49934 130.04878:70828 130.05038:83574 130.05199:70514 1…	51.01337:126 55.01171:258 55.01276:260 55.01799:260 55.68978:258 56.03988:132 56.04305:132 56.0441:132 56.04516:266 56.04727:668 56.04833:268 56.04938:263 56.05044:534 56.05255:132 56.05361:268 56.05572:400 56.05783:134 56.05889:266 56.06311:266 56.07368:132 56.09164:126 56.20793:134 56.27459:134 56.43134:126 57.02748:126 57.66853:259 58.68761:126 58.76221:126 58.79682:126 61.02777:126 61.31688:1…
Nicotinic acid	1.82582	124.038	13982.7	48136.9	[M+H]+	124.039	C6H5NO2	Pyridinecarboxylic acids	PVNIIMVLHYAWGP-UHFFFAOYSA-N	O=C(O)C=1C=NC=CC1	85.2	39.8214	124.03352:215 124.03509:644 124.03666:2147 124.03823:3865 124.0398:3651 124.04137:3865 124.04295:1718 124.04452:859 124.04609:1718 124.04766:429 124.04923:859 124.0508:859 124.05238:1074 124.05395:1288 124.05552:215 124.05709:215 124.06023:215 124.06181:215 124.06966:215 124.07594:215 124.07909:215 124.08223:215 124.0838:215 124.09795:215 124.10423:215 124.13096:215 124.2646:215 124.27718:215 124…	52.02605:126 53.04044:126 53.04147:126 78.03178:126 80.04363:126 124.03897:126 124.04054:126 124.04683:126
ADENINE	1.86765	136.062	318601	1.64498e+06	[M+H]+	136.061	C5H5N5		GFFGJBXGBJISGV-UHFFFAOYSA-N	N=1C=NC2=C(N=CNC12)N	88.3	489.44	135.62112:121 135.62277:847 135.6244:363 135.62605:363 135.6277:1452 135.62933:726 135.63098:968 135.63263:242 135.63426:242 135.63591:242 135.63756:121 135.64412:242 135.64577:121 135.64742:121 135.64905:121 135.65892:363 135.66548:121 135.66878:121 135.74602:121 135.89894:121 135.90057:256 135.91045:121 135.9269:121 135.95979:121 135.97296:242 135.98283:121 135.98448:266 136.01738:242 136.01903…	54.00562:126 55.02648:126 55.03695:126 55.03904:256 55.91122:126 59.05037:126 64.8078:257 65.00786:126 65.01127:126 65.01354:519 65.01468:261 65.02834:258 65.03061:132 65.03971:132 65.21733:130 66.54684:126 67.02534:129 67.02649:129 67.02765:132 67.0288:126 67.03111:126 67.03573:129 67.04382:126 67.04729:126 67.05768:126 67.0623:126 67.57163:129 68.93066:126 73.29899:126 77.00957:252 77.01948:126…
Synephrine	1.98748	168.101	210276	1.32293e+06	[M+H]+	168.102	C9H13NO2	1-hydroxy-2-unsubstituted benzenoids	YRCWQPVGYLYSOX-UHFFFAOYNA-N	OC1=CC=C(C=C1)C(O)CNC	87.2	523.698	167.85011:352 167.87753:168 167.87936:168 167.95981:168 168.01466:352 168.03294:168 168.0421:362 168.04575:168 168.07501:168 168.07867:351 168.08051:346 168.08234:363 168.08781:184 168.09331:917 168.09514:4800 168.09697:16565 168.0988:32276 168.10062:51735 168.10245:50972 168.10428:36989 168.10611:18712 168.10794:14956 168.10977:8409 168.1116:7257 168.11343:4835 168.11526:4115 168.11708:3126 168.…	51.04773:126 53.03744:126 53.04361:126 55.0139:126 55.02332:126 55.05472:126 56.05793:126 56.05899:126 56.0611:256 56.10019:258 57.05635:129 57.05742:388 57.05955:258 57.06168:132 57.06488:129 57.06594:132 59.57734:132 65.03286:129 65.03628:260 65.03741:126 65.03855:126 65.04765:126 65.08635:260 68.04794:126 69.00211:256 71.95116:126 73.41618:126 77.02936:133 77.03059:133 77.03307:262 77.03431:40…
Ketoisovaleric acid	2.00782	117.059	1767.81	11174.2	[M+H]+	117.055	C5H8O3	Short-chain keto acids and derivatives	QHKABHOOEWYVLI-UHFFFAOYSA-N	O=C(O)C(=O)C(C)C	80.4	7.14164	116.992:202 117.05457:404 117.0561:404 117.05762:202 117.05915:606 117.0622:404 117.06373:202 117.06678:202 117.06983:202 117.07594:202 117.07747:202 117.09426:202 117.09731:202 117.13701:202 117.22253:202 117.23323:202 117.33102:202 117.80831:202 117.99368:202 118.05958:202 118.06111:202 118.06571:404 118.07798:202 118.08411:202 118.08717:404 118.09944:202 118.17305:202 118.66588:202 119.03348:6…	89.04477:125 90.04205:125 90.08222:125 117.05519:125 117.06283:125
Oxypurinol	2.0488	153.043	2259.62	11145.4	[M+H]+	153.041	C5H4N4O2	Xanthines	HXNFUBHNUDHIGC-UHFFFAOYSA-N	OC1=NC(=O)N=C2NNC=C12	81.2	6.97504	152.57498:135 152.66212:135 152.69699:135 152.70396:135 152.75453:135 152.75627:135 152.77197:135 152.77547:135 152.79115:135 152.84521:135 152.89581:135 152.90453:135 152.93245:135 152.93942:135 152.95164:135 152.97607:135 152.99875:135 153.00398:135 153.03716:404 153.03889:807 153.04063:404 153.04239:135 153.04413:538 153.05461:135 153.05809:135 153.06158:135 153.06508:135 153.06682:135 153.072…	69.00789:127 81.01217:127 110.03222:127 136.00827:127 136.0132:127 153.03297:127
Tyrosine	2.0978	182.08	162041	608301	[M+H]+	182.081	C9H11NO3	Tyrosine and derivatives	OUYCCCASQSFEME-UHFFFAOYSA-N	O=C(O)C(N)CC1=CC=C(O)C=C1	93.1	412.265	182.00998:93 182.02139:93 182.0233:200 182.02711:198 182.02901:197 182.03091:93 182.05185:205 182.05946:197 182.06328:99 182.06708:199 182.06898:99 182.07089:746 182.0728:1466 182.07469:5636 182.0766:15097 182.07851:26001 182.08041:39142 182.08232:33451 182.08421:24073 182.08612:12317 182.08803:7388 182.08994:6759 182.09183:5705 182.09373:4450 182.09564:3095 182.09755:3237 182.09944:2419 182.1013…	50.01765:256 53.03529:126 53.04557:126 56.9721:126 63.02332:126 65.03162:126 65.03731:513 65.04073:259 65.04983:129 72.04443:257 74.66161:256 77.03048:130 77.03172:391 77.03296:129 77.03419:129 77.03544:129 77.03667:260 77.03791:260 77.03915:390 77.04039:129 77.04658:129 77.07383:130 77.09117:129 77.09737:126 77.40117:278 77.48435:126 78.97805:129 79.04703:126 80.05875:126 87.91132:126 90.7569:12…
N-Methyl-L-proline	2.22513	130.086	4400.06	21699.5	[M+H]+	130.086	C6H11NO2	Proline and derivatives	CWLQUGTUXBXTLF-YFKPBYRVSA-N	CN1CCC[C@H]1C(=O)O	84.8	8.64837	129.63892:155 129.98291:78 130.01991:78 130.02795:78 130.04565:155 130.04887:233 130.05048:155 130.05209:155 130.0537:155 130.0553:78 130.05692:78 130.07622:78 130.07944:78 130.08105:155 130.08266:543 130.08427:776 130.08588:1474 130.08748:310 130.0891:776 130.0907:621 130.09232:155 130.09392:388 130.09554:310 130.09714:310 130.09875:388 130.10036:78 130.10197:155 130.10358:78 130.1068:78 130.116…	130.07535:126
Dopamine	2.26863	154.085	46544.1	228362	[M+H]+	154.086	C8H11NO2	Catecholamines and derivatives	VYFYYTLLBUKUHU-UHFFFAOYSA-N	c1cc(c(cc1CCN)O)O	81.7	121.979	153.58939:156 153.59114:318 153.5929:78 153.59464:78 153.59639:156 153.60162:393 153.60338:78 153.60687:165 153.60863:78 153.9953:78 154.03032:78 154.04083:162 154.04608:78 154.04784:78 154.04959:156 154.05133:161 154.05659:160 154.0636:166 154.07236:86 154.07585:246 154.07761:84 154.07936:762 154.08112:2864 154.08286:6487 154.08461:11118 154.08636:10768 154.08812:9540 154.08986:6802 154.09161:56…	51.04769:126 55.02222:126 63.02112:126 63.02448:126 63.0256:256 63.03904:259 65.03507:129 65.03621:133 65.04076:391 65.0419:392 65.04304:126 65.0601:126 65.06466:126 65.06808:133 65.09425:126 65.09539:126 66.03444:126 67.04951:126 67.06106:129 68.05137:126 70.04668:126 70.06084:126 70.07384:126 70.07974:275 70.0821:126 71.49107:126 77.04662:126 79.04957:258 85.06553:265 90.94386:260 91.04479:149 …
Guanosine-3',5'-cyclic monophosphate	2.34147	346.055	19823.2	87330.3	[M+H]+	346.055	C10H12N5O7P	3',5'-cyclic purine nucleotides	ZOOGRGPOEVQQDX-UUOKFMHZSA-N	O[C@H]1[C@@H](O[C@@H]2COP(O)(=O)O[C@@H]12)N1C=NC2=C1NC(=N)N=C2O	86.9	85.9313	345.62225:139 345.66684:68 345.85312:281 345.86099:68 345.86887:141 345.89771:68 346.0368:68 346.03943:357 346.04205:279 346.04468:915 346.0473:1646 346.04993:2912 346.05255:3762 346.05518:5398 346.0578:5179 346.06042:3334 346.06305:1482 346.06567:988 346.0683:990 346.07092:788 346.07355:706 346.07617:211 346.0788:353 346.08142:426 346.08405:281 346.08929:137 346.09454:137 346.09979:68 346.10242:…	84.03947:257 113.96198:258 113.97252:126 122.09204:257 135.01797:132 135.01962:132 135.02126:387 135.02454:388 135.02617:130 135.02945:132 135.03273:132 135.04257:126 138.09106:294 150.08554:289 150.08899:126 150.10283:264 151.56525:126 151.57045:297 151.57915:290 152.03979:138 152.04153:459 152.04327:333 152.04501:1396 152.04675:1783 152.04849:2019 152.05023:3023 152.05197:2787 152.05371:2338 15…
PYRIDOXINE	2.35597	170.08	15673.4	72430.4	[M+H]+	170.081	C8H11NO3	Pyridoxines	LXNHXLLTXMVWPM-UHFFFAOYSA-N	CC1=C(O)C(CO)=C(CO)C=N1	94.6	32.7742	169.82443:76 169.93292:76 169.94948:76 170.03961:76 170.05064:76 170.06169:76 170.06905:76 170.07272:153 170.07457:229 170.0764:767 170.07825:2150 170.08008:3553 170.08192:3464 170.08376:3232 170.0856:2085 170.08745:1073 170.08928:614 170.09113:920 170.09296:769 170.0948:535 170.09665:232 170.09848:382 170.10216:76 170.10585:76 170.11136:76 170.1132:76 170.11505:76 170.11688:155 170.11873:153 170…	69.06546:258 77.0294:126 78.91051:126 88.24514:256 92.05466:126 107.04272:126 124.06262:126 124.06419:263 124.07048:788 124.07362:126 134.04269:126 134.04433:258 134.04596:126 134.04759:551 134.04922:389 134.05086:136 134.05249:956 134.05412:673 134.05576:266 134.05902:810 134.06065:132 134.06229:276 134.06555:402 134.06882:136 134.07045:263 134.07208:126 134.08516:132 134.09659:258 134.74271:264…
(+/-) Salsolinol	2.57728	180.102	197964	739423	[M+H]+	180.102	C10H13NO2	Tetrahydroisoquinolines	IBRKLUSXDYATLG-UHFFFAOYNA-N	CC1NCCC2=CC(O)=C(O)C=C12	86.3	454.375	179.61031:87 179.6122:87 179.62164:87 179.62732:87 179.76917:87 179.89781:87 179.95648:186 179.99812:87 180.00002:87 180.00191:87 180.00569:87 180.0303:175 180.03598:87 180.03787:87 180.05113:87 180.06059:87 180.06438:192 180.07007:183 180.07196:399 180.07574:188 180.08142:182 180.08331:118 180.08521:212 180.0871:218 180.08899:513 180.09088:823 180.09277:815 180.09468:2958 180.09657:10213 180.098…	51.03566:126 55.02229:126 59.13387:126 65.03742:126 70.83181:126 77.03679:260 79.05341:126 80.05508:126 83.24332:126 83.47777:258 85.02789:126 91.04892:134 91.05026:394 91.05161:264 91.05296:263 91.05565:266 91.057:134 91.05969:134 91.06104:134 91.06373:132 91.06507:265 91.06642:132 91.95583:134 102.03889:126 102.04887:132 102.056:133 103.04611:126 103.09338:126 104.0957:126 104.10001:126 104.249…
NIACINAMIDE	2.62712	123.055	76211.6	296128	[M+H]+	123.055	C6H6N2O	Nicotinamides	DFPAKSUCGFBDDF-UHFFFAOYSA-N	N=C(O)C=1C=NC=CC1	88.3	158.282	122.65929:341 122.66241:259 122.66398:255 122.66554:170 122.67023:85 122.67179:179 122.67492:179 122.67648:85 122.68585:176 122.70461:85 122.86407:175 123.03302:175 123.04241:181 123.04554:88 123.0471:91 123.04868:459 123.05024:2368 123.0518:6213 123.05337:12422 123.05493:15514 123.0565:13502 123.05806:9315 123.05963:6214 123.0612:4829 123.06276:3825 123.06432:3812 123.06589:2452 123.06745:1920 1…	53.05582:126 78.02676:126 78.04421:126 78.68366:126 80.04359:130 80.04486:383 80.04612:130 80.04991:388 80.10167:126 96.03714:126 123.04158:261 123.04314:388 123.04471:132 123.04627:518 123.04784:261 123.0494:262 123.05097:130 123.0541:130 123.05566:130 123.05723:130 123.06193:130 123.06349:130 123.07445:130 125.92532:126
HYPOXANTHINE	2.74612	137.046	6345.56	19545	[M+H]+	137.046	C5H4N4O	Hypoxanthines	FDGQSTZJBFJUBT-UHFFFAOYSA-N	OC1=NC=NC2=C1N=CN2	85.5	17.8764	136.60867:89 136.61528:89 137.0262:89 137.0295:89 137.03941:89 137.04106:178 137.04271:1245 137.04436:1601 137.04602:1690 137.04767:978 137.04932:889 137.05096:800 137.05261:712 137.05428:178 137.05592:267 137.05757:178 137.06253:89 137.06583:267 137.06749:267 137.06914:178 137.07079:89 137.0741:89 137.084:89 137.08896:89 137.10217:89 137.10713:89 137.1286:89 137.13026:267 137.13191:178 137.13356…	137.04195:125
Tyramine	2.83127	138.09	27836.1	96429.5	[M+H]+	138.091	C8H11NO	Phenethylamines	DZGWFCGJZKJUFP-UHFFFAOYSA-N	NCCC1=CC=C(O)C=C1	80.4	83.3722	137.64619:85 137.64786:85 137.64951:85 137.94431:85 137.98076:85 137.98904:85 138.01556:170 138.02718:173 138.04872:85 138.05038:85 138.05203:170 138.0537:85 138.05536:435 138.05701:175 138.05867:85 138.06529:85 138.0769:85 138.08188:89 138.08354:266 138.08519:791 138.08685:3510 138.0885:4825 138.09016:6852 138.09183:5072 138.09348:5150 138.09514:3151 138.0968:1925 138.09845:2028 138.10011:1049 1…	66.03669:126 120.03973:126 120.07373:256 121.04968:382 121.05279:129 121.05434:126 121.05589:252 121.05744:126 121.06365:126 121.06521:129 121.8364:126 138.07771:126
D-(+)-Glucosamine	3.22242	180.087	5803	24580.3	[M+H]+	180.087	C6H13NO5	Hexoses	MSWZFWKMSRAUBD-QZABAPFNSA-N	N[C@H]1[C@H](O)O[C@H](CO)[C@@H](O)[C@@H]1O	85.5	23.1461	179.58955:78 179.91679:78 180.05876:78 180.06255:78 180.06633:78 180.06822:78 180.07579:156 180.07768:78 180.07957:78 180.08147:623 180.08337:623 180.08527:700 180.08716:1245 180.08905:700 180.09094:856 180.09283:467 180.09473:389 180.09662:156 180.09851:623 180.1004:389 180.10229:700 180.10419:233 180.10609:233 180.10799:78 180.10988:78 180.11366:78 180.11555:156 180.11745:78 180.12881:78 180.13…	180.08997:126 180.09564:126
bonactin	3.27075	423.235	2026.56	7954.82	[M+Na]+	423.234	C21H36O7		JZCRGJSEBZCNAR-UHFFFAOYSA-N	O=C(O)C(C)C1OC(CC1)CC(OC(=O)C(C)C2OC(CC2)CC(O)CC)C	84.6	3.76216	423.04922:97 423.13629:193 423.14789:97 423.15079:97 423.15659:97 423.15948:97 423.16531:193 423.17401:97 423.17691:97 423.18561:193 423.20593:193 423.21173:193 423.21463:97 423.22336:97 423.22626:193 423.22916:193 423.23206:386 423.23495:483 423.23785:97 423.24075:386 423.24365:97 423.24658:193 423.25238:290 423.25818:97 423.26108:97 423.26688:193 423.2814:97 424.1207:97 424.13229:97 424.14975:9…	136.05592:126 158.02972:256 200.09125:126 215.10715:126 249.11461:126 344.1568:126 381.21832:126 423.12677:126 423.14127:126 423.16159:126 423.16739:252 423.18771:256 423.20514:129 423.22253:382 423.22543:126 423.22833:126 423.24286:126 423.7771:126 424.20706:126 424.93964:126 429.33673:126
Adenosine	3.30475	268.105	202901	835154	[M+H]+	268.104	C10H13N5O4	Purine nucleosides	OIRDTQYFTABQOQ-UHFFFAOYNA-N	OCC1OC(N2C=NC=3C(=NC=NC32)N)C(O)C1O	83.1	711.623	267.61536:94 267.65689:94 267.76077:94 267.83698:94 267.91547:94 267.9201:94 267.93396:292 267.93625:199 267.94781:94 267.9686:94 267.98938:94 267.9917:94 267.99631:94 268.00555:208 268.01941:188 268.02866:223 268.0448:220 268.04712:94 268.06097:193 268.07022:194 268.07254:94 268.08408:345 268.0864:228 268.08871:230 268.091:920 268.09332:2499 268.09564:5827 268.09793:14812 268.10025:26733 268.102…	55.01812:126 55.01916:126 55.02021:133 55.0223:126 55.02439:256 55.02753:126 57.02974:129 57.0308:133 57.03187:265 57.03294:129 57.034:395 57.0372:129 57.03933:126 57.80803:129 59.04821:126 61.0246:269 61.02681:126 61.02791:395 61.03011:126 61.03562:136 61.70984:126 67.02534:136 69.02792:252 69.0291:133 69.03027:133 69.03144:126 69.03262:259 69.03378:133 71.01123:126 71.01361:126 71.02312:126 73.…
Hordenine	3.36642	166.124	32258.6	153844	[M+H]+	166.123	C10H15NO	Phenethylamines	KUBCEEMXQZUPDQ-UHFFFAOYSA-N	CN(C)CCC1=CC=C(O)C=C1	88.7	80.1246	165.63651:90 165.83266:90 165.96532:90 165.97441:90 165.98531:90 166.00713:90 166.00894:90 166.01076:90 166.04349:180 166.0453:90 166.04712:270 166.04893:180 166.05075:180 166.05257:90 166.05621:90 166.05803:180 166.05984:90 166.06348:275 166.07076:90 166.08348:180 166.09076:90 166.09258:90 166.09439:183 166.09621:184 166.10712:369 166.11258:183 166.1144:822 166.11621:931 166.11803:2509 166.11984…	56.05899:126 70.07035:126 87.04182:126 105.06525:126 109.09746:126 121.05595:126 121.05906:126 121.06683:126 129.06686:126 165.58482:256 166.11174:126 166.11537:126 166.11719:511 166.119:129 166.12265:126
Isoproturon-didemethyl	3.5364	179.117	116429	445886	[M+H]+	179.118	C10H14N2O	N-phenylureas	ABBKOIZWGCVCKE-UHFFFAOYSA-N	CC(C)C1=CC=C(NC(O)=N)C=C1	86.5	342.314	178.69611:102 178.73949:102 178.94891:102 178.95647:214 179.08105:208 179.08672:214 179.09616:221 179.10371:112 179.10561:225 179.10748:224 179.10938:882 179.11127:2371 179.11314:9774 179.11504:20685 179.11693:28186 179.11882:25618 179.1207:20472 179.12259:12883 179.12448:7701 179.12637:5164 179.12825:4429 179.13014:2915 179.13203:2163 179.13393:2367 179.1358:1897 179.1377:1557 179.13959:1102 179…	56.05153:126 59.57617:126 67.0518:257 67.05643:126 70.06555:144 70.06792:126 70.0691:266 70.07146:391 70.075:130 70.08327:528 82.06447:270 110.04551:140 110.04699:144 110.04847:417 110.05143:702 110.05291:561 110.05439:704 110.05587:570 110.05735:697 110.05883:278 110.06031:283 110.06179:278 110.06327:278 110.06475:138 110.06623:140 110.07807:139 110.09139:139 110.09287:436 110.19208:126 118.0662…
Phenylalanine	3.57057	166.087	503275	2.01585e+06	[M+H]+	166.086	C9H11NO2	Phenylalanine and derivatives	COLNVLDHVKWLRT-UHFFFAOYNA-N	NC(CC1=CC=CC=C1)C(O)=O	82.2	1271.16	165.58916:99 165.59097:99 165.5946:99 165.60005:99 165.60913:99 165.61638:198 165.62001:99 165.62909:99 165.63091:99 165.63272:99 165.65088:99 165.67085:297 165.67632:99 165.6981:99 165.71808:99 165.72534:99 165.72897:234 165.73987:99 165.75078:99 165.75441:99 165.75986:99 165.78893:99 165.80345:99 165.81798:99 165.81981:99 165.82707:99 165.92337:99 165.92883:331 165.94154:99 165.95245:218 165.97…	50.01382:126 50.01682:126 51.02765:126 51.04075:126 53.04162:126 53.04367:126 53.06937:260 54.16961:259 55.01501:256 65.04998:126 76.83263:263 77.03063:400 77.03187:271 77.03435:267 77.03558:133 77.03682:669 77.03806:406 77.0393:134 77.04053:401 77.04177:402 77.04425:133 77.04549:136 77.05168:136 77.05292:133 77.86623:279 78.02941:136 79.04591:129 79.04717:145 79.04842:276 79.04968:278 79.05093:6…
2,8-Quinolinediol	3.6519	162.055	5253.81	28390.1	[M+H]+	162.055	C9H7NO2	Quinolones and derivatives	ZXZKYYHTWHJHFT-UHFFFAOYSA-N	OC=1N=C2C(O)=CC=CC2=CC1	80.4	17.4311	161.56184:87 161.57977:87 161.71611:87 161.86325:87 161.90276:87 162.01587:87 162.03383:87 162.0428:87 162.0446:87 162.0464:87 162.04819:174 162.04999:347 162.05179:868 162.05357:1302 162.05537:1389 162.05717:695 162.05898:434 162.06076:347 162.06256:521 162.06436:260 162.06795:174 162.06975:174 162.07513:174 162.07693:87 162.08232:87 162.08411:87 162.08771:87 162.08951:87 162.09129:87 162.09309:…	65.04662:256 65.06482:126 71.05173:126 116.04689:126 162.04201:129 162.04381:129 162.04561:129 162.04739:126 162.04919:126 162.05099:252 162.07614:126
2-Piperidone	3.8074	100.075	13349.8	55877.5	[M+H]+	100.076	C5H9NO	Piperidinones	XUWHAWMETYGRKB-UHFFFAOYSA-N	C1CCN=C(C1)O	84.6	53.0133	99.74259:206 99.75809:102 99.90611:102 100.04012:102 100.04153:102 100.04858:102 100.07117:206 100.07258:512 100.07399:2667 100.0754:2965 100.07681:2153 100.07822:2161 100.07964:1440 100.08105:928 100.08246:922 100.08387:930 100.08528:518 100.08669:614 100.0881:314 100.08952:311 100.09093:713 100.09234:306 100.09375:204 100.09516:204 100.09657:102 100.0994:102 100.10081:204 100.10222:102 100.1036…	55.0495:126 56.0495:126 56.05055:126 56.05266:126 56.05478:126 56.07062:126 56.07802:260 82.06329:126 82.06584:126 100.06471:126 100.06612:134 100.06754:126 100.06895:126 100.07177:252 100.07318:134 100.07459:402
4-Hydroxyquinoline	4.17872	146.059	19720.5	83716.7	[M+H]+	146.06	C9H7NO	Hydroquinolones	PMZDQRJGMBOQBF-UHFFFAOYSA-N	O=C1C=CNC2=CC=CC=C12	85.8	57.8322	145.59021:170 145.59192:255 145.72643:84 146.01782:84 146.05191:257 146.05362:168 146.05533:1016 146.05702:3306 146.05873:6118 146.06044:3833 146.06215:3307 146.06384:1617 146.06555:1105 146.06726:1021 146.06897:346 146.07066:341 146.07237:423 146.07408:680 146.07579:344 146.07748:589 146.07919:589 146.0809:252 146.08261:84 146.0843:84 146.08601:84 146.08772:84 146.09283:84 146.09795:84 146.10307…	128.03506:126 128.04146:126 128.04784:126 146.04773:252 146.04944:126
Gly-Leu	4.42987	189.123	17680.8	76938.1	[M+H]+	189.123	C8H16N2O3	Peptides	DKEXFJVMVGETOO-UHFFFAOYNA-N	O=C(O)C(N=C(O)CN)CC(C)C	83	37.2112	188.62624:86 189.00427:86 189.00815:86 189.01979:86 189.0547:86 189.05858:86 189.06247:86 189.06441:86 189.0741:259 189.09932:86 189.10515:86 189.10709:86 189.10902:174 189.11096:86 189.1129:433 189.11484:345 189.11679:516 189.11873:1208 189.12067:3618 189.1226:4903 189.12454:2833 189.12648:2926 189.12842:2671 189.13037:1375 189.13231:866 189.13425:516 189.13618:516 189.13812:347 189.14006:521 18…	70.06794:126 85.83239:126 85.83631:256 86.08877:515 86.09139:128 86.09401:126 86.09531:126 86.09663:129 86.09794:257 86.11102:129 86.50818:126 87.34081:256 132.08795:261 132.09282:128 132.09444:383 132.09605:259 132.09769:383 132.0993:126 132.10579:129 132.10741:126 132.27774:129 143.11961:126 143.12805:126
(3R)-4,4-dimethyl-3-[(2S,3R,4S,5S,6R)-3,4,5-trihydroxy-6-(hydroxymethyl)oxan-2-yl]oxyoxolan-2-one	4.57335	315.107	22211.9	74023.9	[M+Na]+	315.105	C12H20O8	Fatty acyl glycosides of mono- and disaccharides	BFCZPWYLRHFBNO-DTJAAUDXSA-N	O=C1OCC(C)(C)C1OC2OC(CO)C(O)C(O)C2O	83.2	78.0362	314.67389:89 314.67889:89 314.80154:89 314.91669:89 315.06192:178 315.06693:178 315.06943:178 315.07193:444 315.07443:452 315.07693:447 315.07944:89 315.08194:89 315.08698:93 315.08948:186 315.09198:93 315.09448:542 315.09698:1004 315.09949:2282 315.10199:3297 315.10449:5767 315.10699:5772 315.1095:2546 315.112:2289 315.1145:1464 315.117:1087 315.11951:550 315.12204:273 315.12454:721 315.12704:37…	72.06379:126 85.09824:126 86.09811:126 91.04901:126 98.06099:126 105.0509:126 193.04393:126 193.04982:126 203.04997:126 233.00803:126 234.12277:126 234.1422:126 234.2005:126 242.22441:126 282.04919:274 297.09631:267 314.04025:126 314.07526:126 314.90594:274 315.0787:288 315.08121:148 315.08371:584 315.08621:725 315.08871:148 315.09122:873 315.09372:1140 315.09625:1269 315.09875:1267 315.10126:851…
DL-Coniine	4.9275	128.143	16319.2	147533	[M+H]+	128.143	C8H17N	Alkaloids and derivatives	NDNUANOUGZGEPO-UHFFFAOYNA-N	CCCC1CCCCN1	89.9	2.24653	127.67699:87 127.98804:87 128.04073:351 128.04391:174 128.0471:87 128.04871:87 128.05031:87 128.0519:87 128.0551:174 128.05669:174 128.06148:87 128.06467:87 128.06946:87 128.07106:262 128.07266:436 128.07425:174 128.08064:87 128.10779:87 128.12375:87 128.12854:87 128.13014:87 128.13654:87 128.13812:436 128.13972:700 128.14133:2625 128.14291:4211 128.14452:4211 128.14612:2806 128.14771:1579 128.14…	54.86964:126 55.05373:126 55.0621:126 56.04848:126 69.06429:257 83.07997:130 83.0864:261 83.09026:126 83.09155:257 84.08088:126 87.05505:126 87.05769:126 128.02718:126 128.12936:126 128.13255:126 128.13734:257 128.14374:126 128.14534:126 128.15013:126 128.15332:126 129.03006:126
1-Methyladenosine	4.93433	282.116	10138.7	29033.5	[M+H]+	282.12	C11H15N5O4		GFYLSDSUCHVORB-IOSLPCCCSA-N	N=C1C=2N=CN(C2N=CN1C)C3OC(CO)C(O)C3O	85.4	40.6498	281.76309:83 282.03552:83 282.04498:83 282.08292:83 282.08765:83 282.09238:584 282.09476:252 282.09714:83 282.09949:420 282.10187:83 282.10422:83 282.1066:166 282.10898:418 282.11133:1000 282.11371:1345 282.11609:2868 282.11844:1938 282.12082:2542 282.1232:2278 282.12555:1180 282.12793:1015 282.13031:423 282.13266:504 282.13504:672 282.13742:508 282.13977:425 282.14215:337 282.14453:83 282.14926:…	66.19856:126 131.0491:126 138.05786:257 138.09102:259 150.05957:264 150.06476:130 150.06648:785 150.06821:527 150.06995:393 150.07167:525 150.07339:395 150.07513:652 150.07686:268 150.07858:391 150.08031:262 150.08377:134 150.09415:259 158.83604:126 192.07861:130 220.08531:129 222.06978:130 264.2439:130 278.64029:256 282.08456:126 282.10117:129 282.10355:133 282.1059:129 282.10828:395 282.11066:1…
L-Tyrosine	4.9975	182.081	3483.69	13192	[M+H]+	182.081	C9H11NO3	Tyrosine and derivatives	OUYCCCASQSFEME-QMMMGPOBSA-N	N[C@@H](CC1=CC=C(O)C=C1)C(O)=O	84.7	7.57595	181.63542:94 181.91122:188 182.04256:94 182.07492:188 182.07681:282 182.07872:282 182.08063:1504 182.08253:658 182.08443:282 182.08633:470 182.09015:188 182.09395:94 182.09586:282 182.09776:94 182.09967:94 182.10156:94 182.11299:188 182.11681:282 182.1187:188 182.12061:282 182.12251:188 182.12442:188 182.12822:94 182.13394:188 182.15488:94 182.16249:94 182.16821:94 182.18726:94 182.18916:94 182.6…	59.04919:126 98.05381:126 103.07036:126 136.11023:126 164.103:126 182.06628:126 182.0739:126 182.07581:126 182.07771:126 182.08722:126
3-Formylindole	5.07717	146.061	9346.69	30488.9	[M+H]+	146.06	C9H7NO	Indoles	OLNJUISKUQQNIM-UHFFFAOYSA-N	O=CC1=CNC2=CC=CC=C12	92.3	26.9678	145.76237:79 145.95663:79 146.05551:393 146.05721:708 146.05891:1966 146.06062:2359 146.06232:1730 146.06403:1572 146.06573:708 146.06744:314 146.06914:393 146.07085:236 146.07256:157 146.07426:236 146.07596:393 146.07767:157 146.07938:157 146.08109:236 146.08278:79 146.0862:79 146.08791:79 146.0896:79 146.09473:79 146.09813:79 146.10495:79 146.11008:79 146.11859:79 146.12372:79 146.13054:79 146.…	118.0771:126 146.06319:126
Tryptophan	5.07717	205.096	216848	708802	[M+H]+	205.097	C11H12N2O2	Indolyl carboxylic acids and derivatives	QIVBCDIJIAJPQS-VIFPVBQESA-N	N[C@@H](CC1=CNC2=CC=CC=C12)C(O)=O	90.1	103.509	204.61386:79 204.92477:178 204.97527:79 204.97729:79 205.00356:171 205.00557:166 205.05002:79 205.05608:79 205.07628:79 205.07829:311 205.08032:465 205.08234:885 205.08437:1651 205.08638:2647 205.08841:2422 205.09042:8452 205.09244:20445 205.09447:41835 205.09648:57985 205.09851:50904 205.10052:34636 205.10254:20658 205.10457:13508 205.10658:8563 205.10861:5308 205.11063:3293 205.11266:4495 205.1…	51.10325:126 64.17562:126 71.05526:257 74.01705:130 74.02069:130 74.0219:130 74.02433:130 74.02555:126 74.02676:126 74.48997:126 76.50282:126 76.50652:126 89.03949:256 91.04628:129 91.04762:388 91.04897:129 91.05435:260 91.0584:126 92.82108:126 94.92753:129 102.68414:126 103.06479:259 105.06676:256 106.81223:126 114.6876:126 115.04143:129 115.04294:256 115.04445:256 115.04597:256 115.04748:382 11…
L-(-)-Phenylalanine	5.1645	166.089	5344.69	20592.6	[M+H]+	166.086	C9H11NO2	Phenylalanine and derivatives	COLNVLDHVKWLRT-QMMMGPOBSA-N	N[C@@H](CC1=CC=CC=C1)C(O)=O	84.4	9.8365	165.89978:83 166.04518:83 166.05428:167 166.05609:83 166.08154:501 166.08336:668 166.08519:1168 166.08701:1586 166.08882:1669 166.09064:501 166.09245:250 166.09427:250 166.0961:250 166.09792:83 166.09973:250 166.10155:83 166.10336:167 166.10518:83 166.10701:83 166.10883:83 166.11427:83 166.11609:83 166.11974:250 166.12337:167 166.127:167 166.37987:83 166.54552:83 166.82056:83 167.0247:83 167.0301…	166.06978:126 166.09888:126
trans-Ferulic acid	5.35665	195.063	14352.9	46326.8	[M+H]+	195.065	C10H10O4	Hydroxycinnamic acids	KSEBMYQBYZTDHS-HWKANZROSA-N	COC1=C(O)C=CC(\C=C\C(O)=O)=C1	80.4	45.4036	194.70067:255 195.0414:255 195.05716:764 195.05913:1274 195.0611:3312 195.06306:4586 195.06503:3057 195.06702:3057 195.06898:2548 195.07095:1274 195.07292:1274 195.07489:764 195.07686:764 195.08278:510 195.08672:255 195.08868:255 195.09065:255 195.09262:255 195.0946:255 195.09657:255 195.09854:255 195.1084:255 195.11037:255 195.1143:255 195.1281:255 195.13205:255 195.13402:255 195.15372:764 195.1…	112.10666:126 125.05949:126 135.04764:126 135.05257:126 149.05043:126 163.02066:126 163.02966:252 163.03506:126 163.05128:126 177.06233:126
C15H23N3O	5.49215	262.192	786555	2348480	[M+H]+	262.191	C15H23N3O	Formula predicted			84.4	1643.66	261.70074:255 261.70758:255 261.72586:255 261.74182:255 261.77835:255 261.79889:255 261.81717:255 261.88565:255 261.89478:255 261.9039:255 261.91077:255 261.91306:255 261.9313:255 261.9747:255 261.97925:255 261.98154:255 261.99982:255 262.05692:255 262.0752:255 262.08203:255 262.08432:255 262.09116:255 262.09573:255 262.09802:255 262.10031:255 262.1026:890 262.10715:510 262.10944:255 262.11401:54…	50.10965:126 53.6868:126 57.12251:126 57.95834:126 58.03033:126 58.03248:126 59.19361:126 60.25011:126 61.07425:126 68.16911:126 68.81012:126 69.49059:126 70.07751:252 71.06123:126 74.06198:126 74.82523:126 74.82645:126 77.50689:126 78.13042:126 79.90121:126 80.86382:126 81.06821:126 83.24468:126 84.09772:126 84.44482:126 85.92144:126 87.03402:126 91.04765:126 91.05033:126 91.05168:126 92.23211:1…
Karakoline	5.59282	378.264	533747	1.55035e+06	[M+H]+	378.264	C22H35NO4	Aconitane-type diterpenoid alkaloids	HKQZUYOVMYOFIT-VHNBHZRZSA-N	CCN1C[C@]2(C)CC[C@H](O)[C@@]34[C@@H]5C[C@H]6[C@H](O)[C@@H]5[C@](O)(C[C@@H]6OC)[C@@H](C[C@H]23)C14	86.1	1487.26	377.76981:204 377.80545:204 377.81369:204 377.83835:204 377.85757:408 377.86853:408 377.87402:204 377.89597:204 377.91516:204 377.95355:204 377.98099:204 378.02213:408 378.02487:204 378.02762:612 378.03036:204 378.03311:408 378.03586:612 378.04407:408 378.04681:408 378.05231:204 378.05505:204 378.07425:204 378.07974:204 378.09619:424 378.14008:408 378.14832:204 378.15656:676 378.1593:453 378.1675…	58.76249:126 66.41701:126 88.85066:126 92.29861:126 98.10439:126 104.73308:126 107.07642:126 111.03813:126 116.31922:126 117.06143:126 119.07735:126 122.08906:126 124.10047:126 124.10519:126 124.1099:126 128.0209:126 128.06082:126 128.06241:126 129.01735:126 129.20491:126 131.07674:126 131.07835:126 131.08159:126 133.09384:126 143.08107:126 143.08446:126 143.08783:126 144.04633:126 144.20723:126 …
Isotalatizidine	5.60698	408.274	79320.8	216362	[M+H]+	408.274	C23H37NO5	Aconitane-type diterpenoid alkaloids	RBSZCNOWHDHRFZ-CFIIAAHPSA-N	CCN1C[C@@]2(COC)CC[C@H](O)[C@@]34C5C[C@H]6C(O)C5[C@](O)(C[C@@H]6OC)C(CC23)C14	83.1	136.844	407.79205:172 407.82623:172 407.88321:172 407.94876:172 407.95447:172 408.11404:172 408.14255:172 408.1796:350 408.18246:172 408.18817:172 408.19385:172 408.19672:344 408.20242:698 408.20526:344 408.2081:354 408.21097:172 408.21667:172 408.21951:344 408.23093:524 408.23376:172 408.2366:344 408.23947:355 408.24518:1055 408.24802:183 408.25089:351 408.25372:358 408.25656:699 408.25943:1068 408.2622…	98.10983:126 110.04562:126 110.05006:126 117.06129:126 119.78182:126 142.65262:126 143.12483:126 143.4305:126 153.91743:126 154.11879:126 157.0948:126 181.08923:126 185.08669:126 193.08701:126 195.09975:126 197.12094:126 200.12335:126 205.1037:126 207.11908:126 211.09532:126 211.9633:256 241.11458:126 241.14745:126 263.16034:126 265.1438:126 265.15298:126 279.15878:126 282.21506:126 291.1658:126 …
5'-S-Methylthioadenosine	5.62797	298.097	46765.9	128121	[M+H]+	298.097	C11H15N5O3S	5'-deoxy-5'-thionucleosides	WUUGFSXJNOTRMR-IOSLPCCCSA-N	CSC[C@H]1O[C@H]([C@H](O)[C@@H]1O)N1C=NC2=C(N)N=CN=C12	83.5	188.271	297.6199:112 297.94858:227 298.07034:229 298.07767:229 298.08496:233 298.0874:1502 298.08984:3954 298.09229:7388 298.0947:11650 298.09714:12736 298.09958:11190 298.10202:5428 298.10446:4329 298.10687:3751 298.10931:2354 298.11176:1063 298.1142:1869 298.11664:826 298.11908:1292 298.12149:345 298.12393:584 298.12637:457 298.12881:456 298.13126:561 298.13611:112 298.13855:337 298.14099:224 298.15073…	61.01238:126 61.01459:126 89.03135:126 119.02935:126 119.03705:126 120.08916:126 121.17542:305 133.75031:126 135.61687:322 135.68095:126 135.77136:297 136.04604:179 136.04768:734 136.04933:1062 136.05098:1701 136.05261:2589 136.05426:4287 136.05591:2733 136.05756:2159 136.0592:2337 136.06085:536 136.06248:1258 136.06413:1041 136.06578:305 136.06743:680 136.06908:171 136.07072:305 136.35065:158 13…
Isoliquiritigenin	5.68065	257.079	16724.6	47364.3	[M+H]+	257.081	C15H12O4		DXDRHHKMWQZJHT-FPYGCLRLSA-N	O=C(C=CC1=CC=C(O)C=C1)C2=CC=C(O)C=C2O	82.1	52.3802	256.69464:69 257.02023:69 257.04285:69 257.05191:210 257.05417:69 257.05869:283 257.06323:210 257.06549:278 257.06775:425 257.07001:422 257.07227:709 257.07452:2828 257.07678:4336 257.07904:5804 257.08133:4122 257.08359:4280 257.08585:2270 257.0881:1490 257.09036:1061 257.09262:563 257.09488:568 257.09714:991 257.09943:707 257.10168:420 257.10394:287 257.10846:425 257.11298:69 257.11523:69 257.11…	117.08285:259 119.03737:258 137.00909:132 137.01074:264 137.01239:659 137.01405:132 137.0157:263 137.01735:393 137.019:132 137.02065:133 137.02231:133 137.02396:261 137.02725:132 137.02892:133 137.03717:132 137.66879:133 140.35188:129 140.97603:126 147.02489:132 147.02831:132 147.03001:132 147.04028:126 147.04199:126 171.07812:132 171.08182:126 171.08366:126 182.06087:126 187.0672:126 193.11461:1…
3-hydroxy-3-methyl-5-oxo-5-[[(2R,3S,4S,5R,6S)-3,4,5-trihydroxy-6-(2-methyl-4-oxopyran-3-yl)oxyoxan-2-yl]methoxy]pentanoic acid	5.71663	455.117	292698	858749	[M+Na]+	455.115	C18H24O12		WCVUIHQUPRXYKT-RGCIIANRSA-N	O=C(O)CC(O)(C)CC(=O)OCC1OC(OC=2C(=O)C=COC2C)C(O)C(O)C1O	87.1	784.269	454.62943:174 454.63846:174 454.64148:347 454.64447:174 454.6535:521 454.66553:388 454.67157:174 454.70764:174 454.74374:353 454.75879:174 454.87915:174 454.88217:174 454.88516:174 454.8942:174 454.91525:388 454.96643:174 454.96942:174 454.99652:174 455.03564:387 455.04166:368 455.0567:369 455.07477:721 455.07779:174 455.08679:212 455.08981:997 455.09283:1942 455.09583:2557 455.09885:4501 455.101…	55.36833:126 74.8827:126 75.80975:126 80.69653:126 86.09164:126 89.07555:126 102.98472:126 126.72958:126 135.70427:126 136.08748:126 138.48111:126 147.03342:126 147.03856:126 147.99988:256 149.00566:126 149.00739:126 149.00911:126 149.01254:259 149.01599:126 149.01772:256 149.97511:126 152.90581:126 158.10985:126 183.14185:126 185.02542:126 185.03502:252 185.03886:129 185.04269:129 185.04654:126 …
hydroquinidine	5.72397	349.185	84586.2	240926	[M+Na]+	349.189	C20H26N2O2	Cinchona alkaloids	LJOQGZACKSYWCH-WZBLMQSHSA-N	OC(C=1C=CN=C2C=CC(OC)=CC21)C3N4CCC(C3)C(C4)CC	81.7	278.218	348.69522:160 348.70312:160 348.71103:160 348.75317:160 348.75583:160 348.77164:160 349.02988:160 349.03253:160 349.04044:160 349.04306:160 349.04834:319 349.05624:325 349.06943:325 349.07471:160 349.09842:160 349.13007:160 349.13797:336 349.14325:324 349.15115:330 349.15906:179 349.16168:170 349.16434:511 349.16696:834 349.16959:860 349.17224:2172 349.17487:8073 349.17752:14078 349.18015:19351 3…	54.71113:126 93.82168:126 118.08343:126 123.0795:126 151.10551:126 152.07132:126 158.07796:126 181.20714:126 185.15211:126 188.05841:126 205.09171:126 215.11363:126 235.40904:126 237.10269:126 237.10486:126 273.07288:126 282.55646:126 296.11707:126 303.17496:126 305.13849:126 314.17273:126 331.11502:126 332.12988:126 340.68985:126 343.99725:126 344.68057:126 347.37589:126 348.01514:126 348.03619:…
apigenin 6,8-digalactoside	5.8178	595.165	112023	316669	[M+H]+	595.163	C27H30O15		FIAAVMJLAGNUKW-UHFFFAOYSA-N	O=C1C=C(OC2=C1C(O)=C(C(O)=C2C3OC(CO)C(O)C(O)C3O)C4OC(CO)C(O)C(O)C4O)C=5C=CC(O)=CC5	80.6	292.158	594.67639:255 594.76587:255 594.79681:510 594.83124:255 594.88287:255 594.9035:255 594.97229:255 595.0274:255 595.06866:531 595.08246:255 595.09619:519 595.1134:774 595.1272:778 595.13062:1042 595.13409:826 595.13751:276 595.14093:1345 595.14441:1579 595.14783:3695 595.15131:4846 595.15472:17700 595.15814:22452 595.16162:28382 595.16504:37044 595.16852:36203 595.17194:24869 595.17535:17528 595.17…	73.07677:126 109.5266:126 109.53251:126 110.52702:126 110.84317:126 112.43224:126 115.55936:126 120.97048:126 145.11308:126 145.11819:126 156.08127:126 187.05142:126 191.18011:126 205.71823:126 207.12904:126 211.98161:126 247.06351:126 271.0574:126 284.46622:126 294.04474:126 295.03265:126 295.05203:252 295.05447:126 295.05688:256 295.0593:252 295.07385:126 300.05322:126 305.18268:126 306.53976:1…
1-Benzylpiperazine	5.82497	177.138	8468.88	27302.8	[M+H]+	177.139	C11H16N2	Phenylmethylamines	IQXXEPZFOOTTBA-UHFFFAOYSA-N	C(N1CCNCC1)C1=CC=CC=C1	80.4	18.421	177.03291:255 177.04605:255 177.04793:255 177.0498:255 177.05168:1274 177.05356:1019 177.05544:1783 177.05731:255 177.06294:764 177.0667:1019 177.06857:255 177.07233:510 177.0761:255 177.12866:255 177.13054:255 177.13242:255 177.13429:255 177.13617:1529 177.13805:3822 177.13992:1529 177.1418:1019 177.14368:764 177.14555:764 177.14743:764 177.1512:510 177.15308:255 177.15683:255 177.15871:255 177.…	134.10468:258 135.08676:257 177.12405:261 177.12593:130 177.12781:262 177.12968:130 177.13156:130 177.13344:132 177.13531:263 177.13907:130 177.14095:262
Scoparone	5.94113	207.065	10443.5	30670.2	[M+H]+	207.065	C11H10O4	Coumarins and derivatives	GUAFOGOEJLSQBT-UHFFFAOYSA-N	COC1=C(OC)C=C2C=CC(=O)OC2=C1	80.2	18.2803	207.02846:153 207.05283:460 207.05486:307 207.05688:307 207.05891:1380 207.06094:1840 207.06297:2454 207.065:2607 207.06703:1840 207.06906:1534 207.07109:307 207.07312:613 207.07515:153 207.07718:307 207.07921:613 207.08124:153 207.08327:307 207.0853:153 207.09343:153 207.09749:153 207.10358:153 207.12794:153 207.13809:153 207.14012:153 207.14215:153 207.14621:307 207.15231:153 207.15434:153 207.…	207.0601:126
Tryptamine	5.96247	161.109	14182.6	41311.4	[M+H]+	161.107	C10H12N2	Tryptamines and derivatives	APJYDQYYACXCRM-UHFFFAOYSA-N	NCCC1=CNC=2C=CC=CC21	86.8	37.8201	160.68449:101 161.04774:101 161.06923:101 161.07101:101 161.07281:101 161.07819:101 161.08893:101 161.09071:203 161.0925:101 161.10146:507 161.10326:1723 161.10504:3446 161.10683:4055 161.10863:4156 161.11041:1926 161.1122:1115 161.114:811 161.11578:1216 161.11757:710 161.11937:811 161.12115:507 161.12296:710 161.12474:101 161.12653:304 161.12833:101 161.13011:101 161.1319:203 161.1337:101 161.13…	91.04766:126 91.04901:252 103.05051:126 103.05337:126 115.04752:256 115.05054:126 115.05206:126 115.05357:126 115.07174:126 116.05606:126 116.06062:126 117.04915:256 117.06289:256 117.06747:126 117.07663:129 117.0919:126 127.04416:126 127.04734:126 127.05212:256 127.0537:256 127.06325:126 127.06643:256 128.03999:256 128.0432:129 128.05437:129 129.06216:129 130.06586:126 132.07845:126 134.064:126 …
5,7-dihydroxy-2-(4-hydroxyphenyl)-8-[3,4,5-trihydroxy-6-(hydroxymethyl)oxan-2-yl]-6-(3,4,5-trihydroxyoxan-2-yl)chromen-4-one	6.11995	565.158	115762	490504	[M+H]+	565.154	C26H28O14		OVMFOVNOXASTPA-UHFFFAOYSA-N	O=C1C=C(OC2=C1C(O)=C(C(O)=C2C3OC(CO)C(O)C(O)C3O)C4OCC(O)C(O)C4O)C=5C=CC(O)=CC5	85.5	272.523	564.74219:255 564.75897:255 564.77234:526 564.78577:785 564.82599:517 564.82935:522 564.97021:255 564.99365:255 565.11774:785 565.12109:1038 565.12445:1038 565.12781:1594 565.13116:2110 565.13452:2637 565.13788:4529 565.14124:10140 565.14459:13337 565.14795:19613 565.15131:20943 565.15466:27958 565.15802:29239 565.16138:15783 565.16473:12567 565.16809:10623 565.17145:9356 565.1748:5847 565.17816:…	86.41931:126 92.91102:126 122.36213:126 122.73384:126 145.04892:126 148.97992:126 161.71379:126 165.01735:126 169.8183:126 174.04723:126 175.02951:126 177.99295:126 185.18291:126 185.81509:126 189.78632:126 191.19221:126 193.69547:126 199.13086:126 201.11075:126 205.0817:126 226.28854:126 227.18506:126 235.13:126 236.75101:126 237.05067:126 251.16562:257 253.06978:126 264.29236:126 295.04755:130 …
roseoside	6.14112	387.201	127400	387390	[M+H]+	387.201	C19H30O8	Fatty acyl glycosides of mono- and disaccharides	SWYRVCGNMNAFEK-UHFFFAOYNA-N	CC(OC1OC(CO)C(O)C(O)C1O)C=CC1(O)C(C)=CC(=O)CC1(C)C	86.4	190.293	386.88696:151 386.89807:151 386.97855:151 387.10345:151 387.12012:151 387.14511:151 387.14789:151 387.15067:617 387.15344:452 387.15622:151 387.15897:603 387.16174:760 387.16452:323 387.1673:302 387.17007:1090 387.17285:311 387.17563:479 387.17841:962 387.18118:957 387.18396:1282 387.18674:2009 387.18951:4586 387.19229:11703 387.19507:16313 387.19785:30203 387.20062:37235 387.2034:34404 387.20618…	57.09145:126 59.06545:126 69.07706:126 81.07185:126 85.02129:126 85.02518:126 85.05641:126 85.05771:126 85.06161:264 85.06292:126 85.07983:126 85.10065:126 85.48373:126 86.14112:257 86.52522:126 87.18923:126 89.21382:126 93.06575:126 95.07864:261 95.08002:394 95.08139:130 95.08277:413 95.08414:275 95.0924:130 95.49455:130 97.61981:126 99.08053:126 107.08054:126 109.02076:126 113.05245:138 113.056…
3-Buten-2-one, 4-[4-(beta-D-glucopyranosyloxy)-2-hydroxy-2,6,6-trimethylcyclohexylidene]-	6.14112	409.183	111537	373857	[M+Na]+	409.183	C19H30O8	Terpene glycosides	OSUSRWMGHUUXBY-UHFFFAOYNA-N	CC(=O)C=C=C1C(C)(C)CC(CC1(C)O)OC1OC(CO)C(O)C(O)C1O	83.1	181.376	408.6955:151 408.71262:151 408.72971:151 408.73541:151 408.86093:151 408.8638:315 408.90942:151 409.02643:151 409.05496:309 409.06351:151 409.07492:314 409.07779:313 409.09775:151 409.11774:151 409.12057:313 409.1377:308 409.14056:151 409.14627:151 409.15198:460 409.15768:618 409.16052:328 409.16339:485 409.16623:1588 409.1691:1600 409.17194:5233 409.1748:9265 409.17764:16593 409.18051:23494 409.…	155.1151:127 161.20247:127 187.09583:127 201.02234:127 203.04977:127 207.14937:127 207.1514:127 209.08498:127 247.13005:127 247.13226:127 275.10715:127 277.12799:127 283.13522:127 309.19104:127 325.04065:127 325.21616:127 349.15302:127 358.60391:127 359.18924:258 363.07684:127 377.23727:127 377.24002:127 391.26105:254 405.92725:127 407.7713:127 407.82828:254 407.83682:130 407.84253:127 407.84537:…
5,7-dihydroxy-2-(4-hydroxyphenyl)-6-[(2S,3R,4R,5S,6R)-3,4,5-trihydroxy-6-(hydroxymethyl)oxan-2-yl]-8-[(2S,3R,4R,5R,6S)-3,4,5-trihydroxy-6-methyloxan-2-yl]chromen-4-one	6.54627	601.149	11636.4	55262	[M+Na]+	601.152	C27H30O14		MVOUGOXRXQDXDC-RSPRXDBDSA-N	O=C1C=C(OC2=C1C(O)=C(C(O)=C2C3OC(C)C(O)C(O)C3O)C4OC(CO)C(O)C(O)C4O)C=5C=CC(O)=CC5	86.4	34.2674	600.75098:93 600.77521:93 600.79944:186 600.82361:93 601.12799:186 601.13147:373 601.13489:186 601.13837:838 601.14185:745 601.14526:1676 601.14874:3260 601.15222:2515 601.15564:2701 601.15912:2235 601.1626:1211 601.16602:838 601.16949:373 601.17297:559 601.17639:745 601.18335:559 601.18677:279 601.19025:279 601.20062:93 601.2041:186 601.20758:186 601.211:93 601.21796:93 601.22833:93 601.24561:93…	138.65359:126 243.07921:126 260.15009:126 261.12952:126 301.12717:126 332.20703:126 357.09341:126 438.19904:126 462.71793:126 463.12167:126 463.13077:126 468.33423:126 477.73914:126 481.11563:126 493.09113:126 495.05743:126 497.07794:126 497.09369:126 502.26581:126 509.0965:126 509.12833:126 511.13266:126 527.11487:126 529.10236:126 547.10193:126 559.11658:126 559.29004:126 562.26019:126 563.2776…
Norharman	6.5536	169.073	7300.06	25414	[M+H]+	169.076	C11H8N2	Beta carbolines	AIFRHYZBTHREPW-UHFFFAOYSA-N	N1C2=CC=CC=C2C2=CC=NC=C12	84.8	16.0643	168.5874:171 168.76331:86 168.9393:86 169.04385:86 169.05119:86 169.0677:86 169.06953:257 169.07137:599 169.0732:1883 169.07503:1284 169.07687:1712 169.0787:1627 169.08054:1455 169.08237:257 169.08421:514 169.08604:342 169.08788:257 169.08971:599 169.09155:342 169.09338:257 169.09521:171 169.09705:257 169.10072:86 169.10255:257 169.10439:86 169.10622:171 169.10806:171 169.11723:86 169.11906:428 1…	151.04646:126 168.06323:126 168.06873:126 169.06337:252 169.0652:126 169.06703:252 169.07071:126 169.07254:126
Rutin	6.75025	611.156	45260.3	163160	[M+H]+	611.161	C27H30O16	Flavonoid-3-O-glycosides	IKGXIBQEEMLURG-NVPNHPEKSA-N	C[C@@H]1O[C@@H](OC[C@H]2O[C@@H](OC3=C(OC4=CC(O)=CC(O)=C4C3=O)C3=CC(O)=C(O)C=C3)[C@H](O)[C@@H](O)[C@@H]2O)[C@H](O)[C@H](O)[C@H]1O	83.1	48.5577	610.87701:259 610.91541:128 610.92236:266 611.11066:128 611.12115:128 611.12811:260 611.13159:410 611.13507:536 611.13855:525 611.14209:2787 611.14557:4273 611.14905:7283 611.15253:9355 611.15601:14268 611.15948:11826 611.16296:12335 611.1665:11771 611.16998:7430 611.17346:4598 611.17694:4206 611.18042:3638 611.1839:3242 611.18738:2160 611.19092:2153 611.1944:1607 611.19788:1573 611.20135:941 611…	57.05316:126 71.04569:126 71.04926:126 81.00082:126 85.03829:126 88.77071:261 127.0393:126 128.29866:126 129.04604:126 129.04924:252 129.05244:126 133.08066:126 147.05206:126 147.0589:126 147.06233:126 147.06575:126 195.05243:126 228.02559:126 228.11934:126 252.11211:297 253.11894:126 255.07555:126 255.08005:126 258.13107:126 273.08685:126 277.10468:126 281.04541:126 283.44409:126 285.02112:126 2…
Naringenin	6.89875	273.076	22965.1	79701.5	[M+H]+	273.076	C15H12O5		FTVWIRXFELQLPI-ZDUSSCGKSA-N	O=C1C=2C(O)=CC(O)=CC2OC(C3=CC=C(O)C=C3)C1	83.8	77.5509	272.9617:120 273.05728:120 273.06427:488 273.06659:1209 273.06894:1217 273.07126:3840 273.07358:3266 273.07593:5227 273.07825:3065 273.0806:3274 273.08292:2057 273.08524:984 273.08759:1104 273.0899:1089 273.09225:120 273.09457:496 273.09689:488 273.09924:120 273.10156:120 273.10623:120 273.10855:120 273.1109:120 273.11557:120 273.12021:240 273.12256:240 273.13889:120 273.1412:120 273.15286:120 27…	65.04321:126 119.03724:126 121.06071:257 137.07832:126 145.09969:126 146.09729:256 147.02988:256 147.03159:512 147.03329:129 147.035:378 147.03673:129 147.04015:386 147.04185:261 147.04356:126 147.04869:129 147.05042:129 147.05212:129 147.05383:265 147.05725:129 147.05896:272 147.96542:257 152.52385:263 152.72778:264 153.00165:130 153.00514:256 153.00688:1091 153.00862:391 153.01038:676 153.01212…
7-O-beta-glucopyranosyl-4'-hydroxy-5-methoxyisoflavone	7.01492	447.125	32554.8	165530	[M+H]+	447.129	C22H22O10		KSVVGBSBNPMXJF-RECXWPGBSA-N	O=C1C(=COC2=CC(OC3OC(CO)C(O)C(O)C3O)=CC(OC)=C12)C=4C=CC(O)=CC4	82.5	14.7996	446.81815:195 446.90762:96 447.08957:290 447.09256:195 447.09854:390 447.1015:491 447.10449:398 447.10748:789 447.11047:2848 447.11343:2559 447.11642:4718 447.11942:4422 447.12241:6537 447.12537:7141 447.12836:6404 447.13135:6129 447.13434:5026 447.1373:2447 447.14029:889 447.14328:1686 447.14627:1076 447.14926:680 447.15222:1066 447.15521:789 447.1582:191 447.16119:490 447.16415:290 447.16714:48…	73.05634:126 111.63638:126 137.03693:126 146.98701:126 189.06757:126 196.05069:126 213.03682:126 213.05122:126 213.10889:268 214.0491:263 253.04259:126 264.25311:126 270.03412:126 270.0434:252 270.05731:286 270.06195:126 282.59671:126 283.54855:126 284.14755:276 284.15231:126 284.483:261 284.63531:126 284.95197:283 285.052:481 285.05438:579 285.05679:575 285.05917:444 285.06155:1809 285.06393:242…
Flavanone base + 2O	7.12773	257.081	230889	1.04565e+06	[M+H]+	257.081	C15H12O4	Flavanone O-glycosides	FURUXTVZLHCCNA-UHFFFAOYSA-N	O=C2C=3C=CC(O)=CC=3(OC(C1=CC=C(O)C=C1)C2)	86.8	725.568	256.70602:110 256.84167:248 256.8869:110 256.89822:687 256.91858:110 256.92084:110 256.95023:110 257.01581:264 257.03165:262 257.03391:235 257.05881:454 257.06107:275 257.06332:254 257.06558:662 257.06784:1373 257.0701:1879 257.07236:6185 257.07462:18200 257.0769:36558 257.07916:59910 257.08142:64173 257.08368:47308 257.08594:31046 257.0882:18118 257.09045:13897 257.09271:8525 257.095:7675 257.09…	77.06518:125 117.02453:125 119.03705:125 119.03859:253 119.04013:128 119.04629:125 119.04937:267 119.05244:128 119.06938:128 119.074:125 123.03375:125 123.03844:125 123.0447:125 124.06563:273 131.24774:253 131.74767:253 133.06265:125 134.94572:125 135.02933:274 136.57809:278 137.00877:284 137.01042:994 137.01208:1653 137.01373:1019 137.01538:1927 137.01703:1890 137.01869:1014 137.02034:873 137.02…
2-(4-hydroxyphenyl)-7-[(2S,3R,4S,5S,6R)-3,4,5-trihydroxy-6-(hydroxymethyl)oxan-2-yl]oxy-2,3-dihydrochromen-4-one	7.14173	419.132	208170	1.03722e+06	[M+H]+	419.134	C21H22O9	Flavonoid-7-O-glycosides	HJBUYKZTEBZNSH-UZQFATADSA-N	O=C1C2=CC=C(OC3OC(CO)C(O)C(O)C3O)C=C2OC(C4=CC=C(O)C=C4)C1	83	275.904	418.65881:263 418.67902:125 418.71942:125 418.73386:125 418.75696:125 418.76562:125 418.76852:250 418.78873:125 418.7916:250 418.79739:542 418.80026:125 418.80603:125 418.80893:125 418.8811:125 418.90421:387 418.92444:264 418.94754:125 419.04861:125 419.05728:271 419.06595:125 419.07748:125 419.09192:260 419.10349:428 419.10925:423 419.11215:847 419.11505:1490 419.11792:2771 419.12082:5263 419.12…	57.07028:126 57.20678:126 69.03384:126 70.06689:126 71.04934:126 81.03519:126 83.00544:126 85.02406:126 85.02536:126 85.02666:126 85.38871:126 91.04497:126 91.43308:126 93.03328:126 97.03542:126 97.04236:257 102.22292:126 111.03658:126 115.04299:261 115.04904:126 117.02626:126 119.04189:126 119.04958:126 123.04022:126 123.04492:126 127.02827:256 127.03781:126 136.57503:259 137.00735:135 137.009:1…
Liquiritigenin	7.33623	257.081	575201	2.23404e+06	[M+H]+	257.081	C15H12O4	Flavanones	FURUXTVZLHCCNA-UHFFFAOYNA-N	O=C1C2=CC=C(O)C=C2OC(C3=CC=C(O)C=C3)C1	83.5	1807.3	256.61539:236 256.70126:236 256.71481:236 256.72388:236 256.7623:472 256.76907:236 256.8324:483 256.87308:236 256.89795:236 256.90701:236 256.91605:598 256.92056:236 256.92285:236 256.97034:472 256.97485:236 256.99295:588 257.00424:236 257.00879:236 257.02008:236 257.03366:547 257.03592:236 257.04724:494 257.05176:236 257.05402:236 257.05627:1708 257.06079:854 257.06308:1413 257.06534:2796 257.06…	117.02141:126 117.05041:257 119.04006:507 119.04314:130 119.04468:130 119.04622:128 119.04776:130 119.05699:259 119.07393:126 123.0368:130 123.04307:126 123.04776:252 123.31552:126 127.04388:126 131.06831:126 131.07317:126 135.03087:289 135.03908:126 136.58624:331 136.59285:297 136.9608:327 137.00539:162 137.00868:1314 137.01033:2278 137.01199:1692 137.01364:3949 137.01529:4717 137.01694:2805 137…
Scopoletin	7.56905	193.05	32134.4	118024	[M+H]+	193.05	C10H8O4	7-hydroxycoumarins	RODXRVNMMDRFIK-UHFFFAOYSA-N	O=C1OC=2C=C(O)C(OC)=CC2C=C1	85.4	58.9209	192.71541:138 192.97011:280 193.04066:138 193.04263:1675 193.04459:1823 193.04655:4906 193.04851:5895 193.05048:7258 193.05243:6019 193.0544:3638 193.05635:2660 193.0583:2380 193.06027:1813 193.06223:1529 193.06419:837 193.06615:1123 193.06812:984 193.07007:276 193.07204:557 193.07596:276 193.07791:138 193.07988:276 193.0838:276 193.08575:138 193.08772:276 193.08968:138 193.09164:138 193.10144:13…	94.03764:126 122.02675:126 122.02831:385 122.02986:126 122.03143:261 122.03298:126 122.04077:126 124.90022:126 132.07043:261 132.60603:265 133.0174:139 133.01903:810 133.02065:265 133.02228:1076 133.02391:397 133.02553:827 133.02716:406 133.02878:407 133.03041:135 133.03366:133 133.03529:135 133.03693:133 133.04018:139 133.04181:133 133.05807:126 133.07597:126 134.76746:139 137.04874:135 137.0520…
2-(3,4-dihydroxyphenyl)-5-hydroxy-7-[(2S,3R,4S,5S,6R)-3,4,5-trihydroxy-6-[[(2R,3R,4R,5R,6S)-3,4,5-trihydroxy-6-methyloxan-2-yl]oxymethyl]oxan-2-yl]oxychromen-4-one	7.60338	595.165	8882.19	31412.4	[M+H]+	595.166	C27H30O15		MGYBYJXAXUBTQF-FOBVWLSUSA-N	O=C1C=C(OC2=CC(OC3OC(COC4OC(C)C(O)C(O)C4O)C(O)C(O)C3O)=CC(O)=C12)C=5C=CC(O)=C(O)C5	85.2	23.0681	594.776:108 594.79669:216 594.80011:108 594.82422:108 594.99628:108 595.12012:108 595.12701:108 595.13391:108 595.13733:108 595.14423:216 595.14771:758 595.15112:758 595.15454:758 595.15802:1407 595.16144:2057 595.16492:3897 595.16833:1624 595.17175:1407 595.17523:758 595.17865:1191 595.18213:866 595.18555:216 595.18896:325 595.19244:541 595.19586:108 595.19928:108 595.20276:216 595.20618:216 595…	145.04359:264 204.15712:264 287.01569:126 287.03482:138 287.03961:406 287.04199:551 287.04437:813 287.04678:675 287.04916:1213 287.05154:954 287.05396:680 287.05634:553 287.05872:544 287.06113:671 287.06351:268 287.06589:277 287.0683:540 287.07068:139 287.07785:138 288.40848:136 289.32928:138 290.31644:126 295.43024:126 309.15137:138 309.16129:126 309.92331:126 371.15936:126 371.17838:271 432.212…
5,7-dihydroxy-2-(4-hydroxy-3-methoxyphenyl)-3-[3,4,5-trihydroxy-6-[[(2R,3R,4R,5R,6S)-3,4,5-trihydroxy-6-methyloxan-2-yl]oxymethyl]oxan-2-yl]oxychromen-4-one	7.80203	625.17	12615.4	57839.7	[M+H]+	625.176	C28H32O16		UIDGLYUNOUKLBM-ACHADDEXSA-N	O=C1C(OC2OC(COC3OC(C)C(O)C(O)C3O)C(O)C(O)C2O)=C(OC=4C=C(O)C=C(O)C14)C=5C=CC(O)=C(OC)C5	80.3	53.5392	625.14905:152 625.15259:608 625.15613:608 625.15967:1065 625.16321:1369 625.16669:1977 625.17023:4259 625.17377:3194 625.17731:3346 625.18085:4259 625.18433:1825 625.18787:1369 625.19141:1369 625.19495:304 625.19849:456 625.20197:456 625.20551:456 625.20905:456 625.21259:304 625.21613:152 625.2196:152 625.22314:152 625.23022:304 625.23724:152 625.24432:152 625.24786:152 625.25488:152 625.25842:15…	85.02547:264 129.04944:126 147.05566:126 147.06081:257 147.06422:126 147.08647:126 219.09038:126 219.10083:272 219.10709:126 221.07877:258 268.12729:126 278.11325:281 287.99918:126 302.05103:281 317.03769:155 317.04272:309 317.04523:301 317.04776:747 317.05026:549 317.05276:1066 317.0553:1057 317.0578:1615 317.0603:594 317.06284:2719 317.06534:578 317.06784:1187 317.07034:399 317.07288:584 317.07…
naringin	8.11687	581.185	579434	2.43837e+06	[M+H]+	581.187	C27H32O14		DFPMSGMNTNDNHN-ZPHOTFPESA-N	O=C1C2=C(O)C=C(OC3OC(CO)C(O)C(O)C3OC4OC(C)C(O)C(O)C4O)C=C2OC(C5=CC=C(O)C=C5)C1	88.2	1416.58	580.6889:139 580.69568:139 580.70251:139 580.75012:331 580.81128:139 580.82489:591 580.82831:139 580.85211:139 580.85553:139 580.85889:139 580.88611:139 580.89288:139 580.91669:139 580.95752:139 580.97791:139 580.9881:279 581.09015:139 581.11737:333 581.12415:139 581.13098:318 581.14459:715 581.14795:139 581.15137:174 581.15479:1205 581.15814:1915 581.16156:1931 581.16498:6286 581.1684:12137 581.…	53.64864:126 53.83481:126 53.91144:126 57.032:126 57.03307:389 57.03519:126 57.03839:126 57.05651:126 57.52852:126 60.0117:126 60.45845:126 61.03686:126 61.16589:126 61.79313:126 63.07512:126 65.03757:126 69.03159:126 69.03393:258 69.0433:412 70.47146:265 70.50818:126 71.0423:143 71.04349:286 71.04467:839 71.04586:566 71.04705:560 71.04824:280 71.04943:561 71.05062:692 71.05181:132 71.053:423 71.…
7-[3-[3,4-dihydroxy-4-(hydroxymethyl)oxolan-2-yl]oxy-4,5-dihydroxy-6-(hydroxymethyl)oxan-2-yl]oxy-5-hydroxy-2-(4-hydroxyphenyl)chromen-4-one	8.52033	565.152	2169	7753.29	[M+H]+	565.155	C26H28O14	Flavonoid-7-O-glycosides	NTDLXWMIWOECHG-UHFFFAOYSA-N	O=C1C=C(OC2=CC(OC3OC(CO)C(O)C(O)C3OC4OCC(O)(CO)C4O)=CC(O)=C12)C=5C=CC(O)=CC5	84.2	5.05939	564.6889:119 564.73584:119 564.81293:119 564.89679:119 565.12817:119 565.14496:119 565.14832:238 565.15167:713 565.15503:713 565.15839:594 565.16168:356 565.16504:119 565.1684:238 565.17847:238 565.19189:119 565.19861:119 565.20197:119 565.21875:119 565.22882:238 565.23218:119 565.23883:119 565.25562:119 565.25897:119 565.26569:119 565.29926:238 565.30261:119 565.32605:119 565.4502:119 565.63135:…	221.1796:126 271.05322:126 271.05554:126 271.0625:126 271.06482:252 272.08319:126 279.06479:126 343.1373:126 489.22995:126 565.14124:126 565.16809:126 565.18152:126 565.18488:126 565.19495:126 565.25531:126 565.29553:126 565.32239:126 565.33246:126 965.55505:126
Dehydroabietamide	8.56117	300.231	18428.4	74940	[M+H]+	300.232	C20H29NO	Diterpenoids	AKKQGFKWEDCWJK-UHFFFAOYSA-N	N=C(O)C1(C)CCCC2(C3=CC=C(C=C3CCC12)C(C)C)C	82.3	34.6781	300.04727:102 300.04971:102 300.07172:102 300.11328:102 300.11572:102 300.11816:102 300.17926:102 300.18658:207 300.19394:102 300.2037:102 300.20859:205 300.21103:102 300.2135:102 300.21594:412 300.21838:102 300.22083:307 300.22327:1134 300.22571:1862 300.22815:3106 300.23059:5084 300.23303:4030 300.23547:4659 300.23795:1660 300.24039:409 300.24283:415 300.24527:626 300.24771:412 300.25015:409 30…	131.07527:126 141.05991:126 157.09511:126 157.09688:261 161.12413:126 171.10597:126 171.17056:126 172.05772:126 173.12534:252 173.50052:126 193.25797:126 195.15923:126 213.18761:126 213.19997:126 213.4761:126 243.1853:126 253.18224:126 253.18672:280 253.19345:298 283.15723:257 283.17148:289 299.22842:259 299.80954:269 300.20053:126 300.20541:422 300.20786:162 300.2103:334 300.21274:419 300.21521:…
Diosmin	8.67067	609.181	5542.62	24575.8	[M+H]+	609.179	C28H32O15		GZSOSUNBTXMUFQ-UHFFFAOYSA-N	O=C1C=C(OC2=CC(OC3OC(COC4OC(C)C(O)C(O)C4O)C(O)C(O)C3O)=CC(O)=C12)C=5C=CC(OC)=C(O)C5	87.6	46.5313	608.71063:89 609.11798:89 609.15631:89 609.15979:89 609.16327:179 609.16675:89 609.17023:268 609.17371:1432 609.17719:2058 609.18066:2148 609.18414:805 609.18762:984 609.1911:805 609.19458:626 609.19806:447 609.20154:89 609.20502:537 609.20856:179 609.21204:89 609.21899:89 609.23639:89 609.26422:179 609.27124:89 609.28168:179 609.28516:89 609.28864:89 609.29559:179 609.29907:179 609.30255:89 609.…	72.08066:126 226.15079:126 261.54514:126 262.69177:126 277.1427:259 300.08322:126 300.84378:126 301.00287:126 301.05426:381 301.05917:388 301.06161:133 301.06406:388 301.07141:133 301.07385:128 301.07629:133 301.07877:274 301.08121:256 301.08365:128 302.09311:126 304.40994:256 355.05206:126 462.35754:256 463.09201:254 463.09808:274 463.1011:382 463.10416:129 463.10718:126 463.11023:256 463.11325:…
4-(Hydroxymethyl)-1-isopropyl-3-cyclohexen-1-yl beta-D-glucopyranoside	8.67733	355.172	45418.9	270206	[M+Na]+	355.173	C16H28O7	Terpene glycosides	WBDMFFSFFQSHFV-UHFFFAOYNA-N	CC(C)C1(CCC(CO)=CC1)OC1OC(CO)C(O)C(O)C1O	85.6	35.1731	355.02048:87 355.04706:87 355.04971:87 355.05502:87 355.06033:260 355.06299:521 355.06567:695 355.06833:1737 355.07098:1129 355.07364:1476 355.07629:434 355.07895:347 355.0816:350 355.08426:260 355.08691:177 355.0896:174 355.09225:87 355.10287:179 355.11884:359 355.14011:177 355.14542:267 355.15338:274 355.15607:351 355.15872:177 355.16138:1539 355.16403:2729 355.16669:6189 355.16934:9772 355.172…	111.53059:126 112.35308:267 193.10663:126 203.05197:252 266.98032:126 266.99414:400 266.99646:291 266.99875:286 285.00452:126 285.02835:126 354.00504:272 354.01831:283 354.02893:126 354.44849:126 355.05966:291 355.13675:274 355.1394:148 355.14474:160 355.1474:304 355.15005:481 355.15271:746 355.15536:1895 355.15802:1893 355.16068:1732 355.16336:3268 355.16602:1910 355.16867:3732 355.17133:1896 35…
(3R,4S,5S,6R)-2-(6-hydroxy-2,6-dimethylocta-2,7-dienoxy)-6-(hydroxymethyl)oxane-3,4,5-triol	8.99948	355.172	25817.2	136785	[M+Na]+	355.173	C16H28O7	Fatty acyl glycosides of mono- and disaccharides	WEHZDNHJZBEGME-SPGNZJCFSA-N	OCC1OC(OCC(=CCCC(O)(C=C)C)C)C(O)C(O)C1O	84.9	19.5888	354.90375:96 354.94095:96 355.06058:576 355.06323:1056 355.06589:1152 355.06854:1344 355.0712:1535 355.07385:1535 355.07651:480 355.07919:480 355.08185:192 355.0845:484 355.08716:288 355.08981:288 355.09247:96 355.09512:192 355.10043:192 355.10577:96 355.10843:96 355.11108:96 355.13235:96 355.13766:196 355.14032:197 355.14566:292 355.15097:292 355.15363:388 355.15628:192 355.15894:295 355.16159:1…	266.9921:126 267.01514:261 332.19458:256 354.02643:276 355.0625:126 355.13428:126 355.14224:129 355.14493:143 355.14758:134 355.15024:299 355.15289:432 355.15555:562 355.1582:150 355.16086:1299 355.16351:1907 355.1662:1398 355.16885:1130 355.17151:856 355.17416:1565 355.17682:584 355.17947:265 355.18213:687 355.18478:870 355.18747:143 355.19012:289 355.19278:139 355.19809:289 355.20074:139 355.22…
5,7-dihydroxy-2-(3-hydroxy-4-methoxyphenyl)-2,3-dihydrochromen-4-one	9.11432	303.088	51387.6	240648	[M+H]+	303.086	C16H14O6		AIONOLUJZLIMTK-UHFFFAOYSA-N	O=C1C=2C(O)=CC(O)=CC2OC(C3=CC=C(OC)C(O)=C3)C1	81	232.067	302.61899:255 302.78101:255 302.97006:518 303.05356:255 303.06339:510 303.07077:255 303.07321:1036 303.07565:1282 303.07812:1282 303.08057:5433 303.08304:8064 303.08548:9345 303.08795:10627 303.09039:9584 303.09286:4142 303.09531:2589 303.09778:1545 303.10022:1562 303.10269:1028 303.10513:1817 303.1076:1562 303.11005:781 303.11252:1537 303.11496:255 303.11743:510 303.11987:255 303.12479:510 303.1…	117.01866:126 125.00897:126 134.02483:256 134.02646:126 134.03789:264 137.05527:126 137.05692:126 137.06352:126 137.06683:126 144.98761:126 145.0148:129 145.01649:378 145.02159:126 145.02669:129 145.03009:129 145.06238:126 145.18814:126 145.58452:129 147.04021:126 148.05991:126 149.0435:274 149.04866:126 149.05038:126 149.05211:126 151.06728:399 152.78017:269 152.99823:126 152.99997:138 153.00171…
Hesperidin	9.12098	611.198	1221057	5794623	[M+H]+	611.197	C28H34O15	Flavonoid-7-O-glycosides	QUQPHWDTPGMPEX-QJBIFVCTSA-N	COC1=C(O)C=C(C=C1)[C@@H]1CC(=O)C2=C(O)C=C(O[C@@H]3O[C@H](CO[C@@H]4O[C@@H](C)[C@H](O)[C@@H](O)[C@H]4O)[C@@H](O)[C@H](O)[C@H]3O)C=C2O1	85.4	1310.51	610.70239:255 610.71283:255 610.72681:510 610.73724:255 610.75122:525 610.76862:255 610.77563:255 610.79303:510 610.81049:510 610.81396:255 610.82788:255 610.85931:255 610.87671:255 610.89069:255 610.92554:255 610.93604:523 610.97089:255 610.98834:255 611.00226:657 611.00574:601 611.02667:255 611.04413:255 611.05457:654 611.08246:255 611.08594:255 611.09296:255 611.10339:588 611.11389:255 611.120…	50.11356:126 52.0312:126 54.47836:126 54.96576:126 55.41856:126 57.03928:126 63.74227:126 69.02672:126 69.03961:258 71.0433:132 71.04449:387 71.04688:386 71.05639:128 71.05758:268 71.05995:128 71.06233:126 71.16822:126 71.70244:126 72.7191:259 85.01878:129 85.02008:129 85.02268:266 85.02398:133 85.02528:133 85.02658:136 85.03049:402 85.03309:133 85.03699:133 85.05521:126 86.08755:126 86.64347:136…
5-hydroxy-2-(3-hydroxy-4-methoxyphenyl)-7-[(2S,3R,4S,5S,6R)-3,4,5-trihydroxy-6-[[(2R,3R,4R,5R,6S)-3,4,5-trihydroxy-6-methyloxan-2-yl]oxymethyl]oxan-2-yl]oxy-2,3-dihydrochromen-4-one	9.12098	633.179	181308	998302	[M+Na]+	633.176	C28H34O15		QUQPHWDTPGMPEX-LLHRBZKSSA-N	O=C1C2=C(O)C=C(OC3OC(COC4OC(C)C(O)C(O)C4O)C(O)C(O)C3O)C=C2OC(C5=CC=C(OC)C(O)=C5)C1	82.9	1069.66	632.75867:255 632.76227:255 632.85095:536 632.88293:1047 632.90424:523 633.09943:255 633.12427:1565 633.14203:535 633.15271:2132 633.15625:2179 633.15979:4883 633.16333:10551 633.16687:13861 633.17041:26163 633.17401:32353 633.17755:42645 633.18109:40648 633.18463:32586 633.18817:25086 633.19171:14496 633.19531:15773 633.19885:8718 633.20239:5659 633.20593:4879 633.20947:3787 633.21301:2981 633.2…	172.2334:126 205.06348:126 215.12819:126 228.12593:126 237.22231:126 241.29446:126 301.01486:126 303.08682:126 303.08926:252 305.09439:126 309.11954:126 319.02805:259 325.0538:126 326.06696:126 328.09549:126 329.45389:126 331.07687:126 331.082:385 331.08456:257 331.08969:133 331.09229:126 331.09485:637 331.09741:266 331.11023:263 331.11282:130 331.11539:126 332.08395:133 332.0968:133 332.09937:13…
naringenin-7-O-glucoside	9.24947	435.128	27413.1	124055	[M+H]+	435.128	C21H22O10		DLIKSSGEMUFQOK-RGHIGTIISA-N	O=C1C2=C(O)C=C(OC3OC(CO)C(O)C(O)C3O)C=C2OC(C4=CC=C(O)C=C4)C1	82.5	47.2884	434.6954:94 434.7807:94 434.85718:94 434.86014:94 435.05139:94 435.08081:94 435.09552:94 435.10141:192 435.10437:287 435.1073:94 435.11026:194 435.11319:665 435.11612:1620 435.11908:2479 435.12201:4412 435.12497:4983 435.1279:5754 435.13086:5663 435.13379:3728 435.13672:2126 435.13968:1720 435.14261:1438 435.14557:1255 435.1485:866 435.15146:477 435.15439:855 435.15735:661 435.16028:764 435.16321…	85.03065:126 85.03716:126 85.87578:126 145.04886:126 153.00529:129 153.00879:393 153.01402:385 153.01926:126 189.05814:126 233.08574:271 273.05911:402 273.06143:552 273.06378:134 273.0661:693 273.06842:1631 273.07077:678 273.07309:552 273.07544:276 273.07776:280 273.08008:134 273.08243:280 273.08475:142 273.0871:126 273.09641:134 273.60025:138 276.49933:134 278.98227:142 339.07498:126 351.06738:1…
7-hydroxy-2-[4-[(2S,3R,4S,5S,6R)-3,4,5-trihydroxy-6-(hydroxymethyl)oxan-2-yl]oxyphenyl]-2,3-dihydrochromen-4-one	10.2836	419.135	15241	82198.3	[M+H]+	419.134	C21H22O9		DEMKZLAVQYISIA-UZQFATADSA-N	O=C1C2=CC=C(O)C=C2OC(C3=CC=C(OC4OC(CO)C(O)C(O)C4O)C=C3)C1	87.7	20.2271	418.69299:101 418.91531:101 419.10013:101 419.11169:101 419.11459:101 419.11746:202 419.12036:504 419.12326:605 419.12613:2218 419.12903:2218 419.13193:2823 419.1348:3327 419.1377:3226 419.14059:1815 419.14346:1411 419.14636:504 419.14923:706 419.15503:202 419.1579:202 419.1608:101 419.1637:202 419.16656:101 419.1897:101 419.207:101 419.21567:101 419.27634:101 419.285:101 419.29657:101 419.311:30…	85.01881:126 85.06044:126 137.0155:126 257.05542:130 257.06445:130 257.06674:129 257.069:129 257.07352:517 257.07803:126 257.08029:129 257.08255:129 257.0871:256 257.09161:126 257.09387:126 257.44238:126 257.86584:126 259.80884:126 260.897:129 261.5058:126 262.1907:126 419.19485:126
(4S,5Z,6S)-4-(2-methoxy-2-oxoethyl)-5-[2-[(E)-3-phenylprop-2-enoyl]oxyethylidene]-6-[(2S,3R,4S,5S,6R)-3,4,5-trihydroxy-6-(hydroxymethyl)oxan-2-yl]oxy-4H-pyran-3-carboxylic acid	10.2903	207.065	8497.31	46449.8	[M+H]+	207.065	C11H10O4	Coumarins and derivatives	GUAFOGOEJLSQBT-UHFFFAOYSA-N	O=C1OC=2C=C(OC)C(OC)=CC2C=C1	81.7	15.3375	206.64908:100 207.05287:100 207.0549:100 207.05896:401 207.061:1104 207.06303:1706 207.06506:2910 207.06709:1706 207.06912:903 207.07115:401 207.07318:702 207.07521:502 207.07927:301 207.0813:301 207.08333:301 207.08536:201 207.08739:201 207.08942:201 207.09145:100 207.09348:100 207.1077:100 207.11176:301 207.12799:100 207.13815:201 207.14018:100 207.14627:100 207.1483:100 207.15033:100 207.15236…	121.06534:126 121.07154:126 136.05608:126 136.05936:126 146.0444:126 148.04092:126 151.06197:256 151.06371:126 151.07065:126 151.08972:126 151.09492:126 154.21864:126 163.04033:126 174.02092:126 174.03395:126 179.06911:126 191.01839:126 191.02618:126 191.03009:259 191.03593:126 192.03566:126 207.04596:126 207.04799:259 207.05205:126 207.05408:133 207.05814:252 207.06422:259 207.07031:262 207.0723…
(E)-1-(3,4-dihydroxy-2,6-dimethoxyphenyl)-3-phenylprop-2-en-1-one	10.9646	301.106	5426.44	28175.3	[M+H]+	301.106	C17H16O5		VMTHPSSNJFUGBF-CMDGGOBGSA-N	O=C(C=CC=1C=CC=CC1)C=2C(OC)=CC(O)=C(O)C2OC	90.8	5.84804	300.70703:249 301.08392:249 301.09128:249 301.09616:249 301.09863:748 301.10107:748 301.10352:997 301.10596:1994 301.1084:1495 301.11087:498 301.11331:249 301.11819:249 301.12067:498 301.12311:748 301.12555:249 301.1329:249 301.13779:498 301.14023:997 301.1427:748 301.14514:997 301.15982:249 301.16473:249 301.16962:249 301.1843:249 301.20636:249 301.22104:249 302.10074:249 302.10565:249 302.12036…	155.09769:126 182.10068:126 197.04762:258 230.08823:256 238.16389:258 265.2402:126 301.07571:258 301.08551:393 301.08795:132 301.09039:259 301.09283:263 301.09531:387 301.09775:261 301.10019:129 301.10263:132 301.1051:259 301.10754:129 301.11243:126 301.11487:261 301.11978:126 301.13202:126 305.80664:126
FORMONONETIN	11.6682	269.081	12309.1	74888.2	[M+H]+	269.081	C16H12O4	4'-O-methylisoflavones	HKQYGTCOTHHOMP-UHFFFAOYSA-N	O=C1C(=COC2=CC(O)=CC=C21)C=3C=CC(OC)=CC3	89.6	33.4108	268.81454:255 268.995:255 269.05978:255 269.07367:764 269.07599:1019 269.07831:1529 269.08063:3057 269.08292:2293 269.08524:2548 269.08755:1274 269.08987:510 269.09219:764 269.09451:510 269.0968:764 269.09912:255 269.10608:510 269.11301:255 269.11533:255 269.11765:255 269.11996:510 269.16858:255 269.17319:255 269.21024:255 269.21487:255 269.22644:255 269.24265:255 269.24957:255 269.51126:255 269.…	81.06458:42 118.03903:42 127.10484:42 153.09447:42 159.09796:42 181.09532:42 181.50375:42 183.06572:42 197.0441:42 197.06787:42 209.05701:42 209.96985:42 211.82614:42 213.07645:42 213.07851:42 213.08263:42 213.08469:42 213.08675:42 213.09087:42 213.09291:42 213.09703:42 214.17761:42 216.63965:42 225.04257:42 225.0468:42 226.05751:42 233.18723:42 236.0376:42 237.04225:42 237.04442:42 237.05312:85 …
calycosin-7-O-beta-D-glucoside	11.6682	431.135	171839	1.0176e+06	[M+H]+	431.134	C22H22O9		MGJLSBDCWOSMHL-MIUGBVLSSA-N	O=C1C(=COC2=CC(OC3OC(CO)C(O)C(O)C3O)=CC=C12)C=4C=CC(OC)=CC4	87	218.869	430.65421:255 430.68936:255 430.81818:255 430.84747:255 430.90897:255 430.98218:255 431.07007:777 431.07886:529 431.08179:255 431.08472:255 431.08765:764 431.09351:1574 431.09644:255 431.09937:255 431.10229:1049 431.10815:1329 431.11108:1051 431.11401:1614 431.11694:1623 431.11987:5344 431.1228:6088 431.12573:17198 431.12866:27561 431.13159:36752 431.13452:39848 431.13745:33919 431.14038:24061 43…	61.03327:126 62.00596:126 70.51973:126 118.03553:126 135.99997:126 136.00327:126 139.04588:126 149.0536:126 150.03703:126 152.05708:126 154.95:126 156.05663:126 156.57523:126 158.06877:126 181.05116:126 181.05876:126 182.07204:126 195.06418:126 213.08005:126 213.08417:126 213.08829:256 226.04214:126 226.05063:126 237.02652:126 237.03955:126 237.04173:126 237.04607:327 237.05042:126 237.05258:252 …
Isoflavone base + 1O, 1MeO, O-Hex+C7H12NO	12.3293	556.217	178429	1.09717e+06	[M+H]+	556.217	C29H33NO10	Isoflavone O-glycosides	PNOLBYVRLYUCIC-UHFFFAOYNA-N	COC1=CC=C(C=C1)C1=COC2=CC(OC3OC(COC(=O)CC4CCNCC4)C(O)C(O)C3O)=CC=C2C1=O	85.6	312.935	555.77155:89 555.85803:197 556.0144:89 556.08093:89 556.08423:178 556.09088:89 556.1142:193 556.16742:89 556.17072:89 556.18073:196 556.18408:117 556.18738:722 556.19073:409 556.19403:760 556.19739:2378 556.20068:4564 556.20404:10555 556.20734:16690 556.21069:30358 556.21399:38167 556.21735:46637 556.22064:42308 556.224:31438 556.22729:16619 556.23065:11566 556.23395:9826 556.2373:6616 556.2406:4…	77.63107:126 79.67808:126 82.79596:126 99.04269:126 119.90842:126 127.04085:259 141.06458:126 142.09027:126 144.08676:126 144.09184:394 144.09692:252 144.09862:126 144.10201:252 144.12233:252 151.04976:126 170.06444:126 180.04265:126 180.04454:126 181.05876:126 187.0515:126 187.06308:126 195.23367:126 198.05688:285 198.0688:126 212.38654:126 226.05693:126 226.06329:126 237.04164:126 237.04599:261…
Berberine	14.1236	336.122	176346	1.19166e+06	[M]+	336.123	C20H18NO4	Protoberberine alkaloids and derivatives	YBHILYKTIRIUTE-UHFFFAOYSA-N	COC1=C(OC)C2=C[N+]3=C(C=C2C=C1)C1=CC2=C(OCO2)C=C1CC3	86.4	652.891	335.69827:95 335.72153:95 335.78357:284 335.81976:95 335.91803:95 335.92062:95 335.92838:95 335.93872:95 335.99045:95 335.99561:95 336.0163:95 336.01889:213 336.02148:196 336.02924:189 336.03439:284 336.03699:95 336.04474:95 336.05768:95 336.07321:95 336.08612:95 336.08871:95 336.09131:229 336.0939:131 336.09647:388 336.09906:250 336.10165:327 336.10425:385 336.10681:1214 336.10941:1666 336.112:5…	65.01798:126 66.11124:126 79.51182:126 131.52904:126 143.02164:126 149.02763:252 149.50337:126 150.04036:126 150.06454:126 164.04863:126 167.06021:126 174.02808:126 189.05954:126 189.06731:126 190.05408:126 201.05615:126 203.05963:126 204.06207:126 204.37054:126 205.10133:126 206.05411:126 213.06122:126 217.07513:256 220.05782:126 220.05991:129 220.0641:129 220.06828:129 220.07246:126 222.22931:1…
(6,6-Dimethylbicyclo[3.1.1]hept-2-yl)methyl 6-O-[(2R,3R,4R)-3,4-dihydroxy-4-(hydroxymethyl)tetrahydro-2-furanyl]-beta-D-glucopyranoside	14.8481	471.221	5109.44	18563.6	[M+Na]+	471.22	C21H36O10	NA	RSKTWDAINBIMPD-UHFFFAOYNA-N	[H]C12CC([H])(C(COC3OC(COC4OCC(O)(CO)C4O)C(O)C(O)C3O)CC1)C2(C)C	85.3	9.46867	470.92975:104 470.93588:104 471.15634:104 471.15939:104 471.16248:104 471.19922:208 471.20227:104 471.20535:104 471.2084:416 471.21146:416 471.21454:312 471.21759:1040 471.22064:1352 471.22372:832 471.22678:936 471.22983:520 471.23291:208 471.23596:104 471.23904:208 471.2421:208 471.24823:208 471.25742:208 471.26047:208 471.34012:104 471.35236:104 471.37991:104 471.65564:104 472.18893:104 472.198…	471.18967:132 471.19577:126 471.2019:132 471.20804:132 471.21109:132 471.21414:126 471.21722:132 471.24783:126 471.25397:132
Cortisone	15.0955	361.198	10922	35453.1	[M+H]+	361.201	C21H28O5	21-hydroxysteroids	MFYSYFVPBJMHGN-ZPOLXVRWSA-N	O=C1C=C2CCC3C(C(=O)CC4(C)C3CCC4(O)C(=O)CO)C2(C)CC1	82.5	23.5446	361.01276:165 361.15485:165 361.17093:165 361.17361:165 361.1763:165 361.18704:165 361.1897:494 361.19238:988 361.19507:2469 361.19775:4279 361.20044:2633 361.20312:1810 361.20581:1152 361.20847:494 361.21115:329 361.21384:658 361.21652:329 361.21921:329 361.22189:165 361.22458:658 361.22726:165 361.25943:165 361.26749:329 361.28088:165 361.40692:165 361.7074:165 361.71811:165 361.75568:165 361.9…	127.03264:126 136.07217:126 167.09291:126 167.10385:126 185.07471:126 325.18759:126 343.19629:260 356.22668:126 361.17264:523 361.17532:421 361.17801:524 361.18069:403 361.18607:273 361.18872:273 361.19141:688 361.19409:401 361.19678:678 361.19946:522 361.20749:129 361.21017:129 361.21286:261 361.21555:264 361.22626:133 361.26114:126 362.11169:134
2-Naphthaleneacetic acid, decahydro-8-hydroxy-4a,8-dimethyl-alpha-methylene-	15.2585	275.162	17963.3	55324.8	[M+Na]+	275.162	C15H24O3	Eudesmane, isoeudesmane or cycloeudesmane sesquiterpenoids	FXKCXGBBUBCRPU-UHFFFAOYNA-N	CC1(O)CCCC2(C)CCC(CC12)C(=C)C(O)=O	80.1	43.3522	275.00714:163 275.01886:163 275.14053:163 275.14755:163 275.14987:327 275.15222:490 275.15457:1471 275.15692:1961 275.15924:4902 275.16159:5066 275.16394:3922 275.16626:2941 275.16861:980 275.17096:817 275.17328:490 275.17563:654 275.17798:163 275.1803:163 275.18265:490 275.185:163 275.18732:327 275.19202:327 275.19904:327 275.20139:327 275.2084:163 275.21774:327 275.22946:163 275.23648:163 275.2…	195.08571:126 205.0974:258 258.11264:263 275.1257:140 275.13974:140 275.14441:278 275.14676:832 275.14911:263 275.15143:697 275.15378:952 275.15613:806 275.15845:796 275.1608:136 275.16315:138 275.16547:269 275.16782:140 275.17017:269 275.17249:126 275.17484:140 275.17953:126 275.9852:140 276.58319:138 283.81442:132
Melibiose	15.3408	365.107	4821.19	14771	[M+Na]+	365.105	C12H22O11	O-glycosyl compounds	DLRVVLDZNNYCBX-ABXHMFFYSA-N	OCC1OC(OCC2OC(O)C(O)C(O)C2O)C(O)C(O)C1O	85	13.4275	364.94016:123 365.08841:123 365.09378:246 365.0965:369 365.09918:985 365.10187:862 365.10458:1847 365.10727:1354 365.10995:739 365.11267:862 365.11536:123 365.11804:123 365.12344:123 365.12885:246 365.18546:123 365.19086:246 365.19623:369 365.19894:369 365.20703:123 365.20972:123 365.2124:123 365.2178:123 365.22321:123 365.22589:369 365.22861:246 365.23129:123 365.24207:123 365.28253:369 365.2879…	365.08502:254 365.09583:128 365.09851:126 365.1012:256 365.10391:126 365.112:384 365.11469:129 365.16052:129 365.16592:126 365.18747:126 365.21176:254 365.6163:126
Licoricesaponin G2	15.46	839.407	129439	450853	[M+H]+	839.406	C42H62O17	Triterpene saponins	WBQVRPYEEYUEBQ-OJVDLISWSA-N	C[C@]12CC[C@@](C)(C[C@H]1C1=CC(=O)[C@@H]3[C@@]4(C)CC[C@H](O[C@@H]5O[C@@H]([C@@H](O)[C@H](O)[C@H]5O[C@@H]5O[C@@H]([C@@H](O)[C@H](O)[C@H]5O)C(O)=O)C(O)=O)[C@](C)(CO)[C@@H]4CC[C@@]3(C)[C@]1(C)CC2)C(O)=O	86	472.262	838.92096:223 839.03943:102 839.14569:102 839.15796:223 839.17841:456 839.35419:102 839.36237:234 839.36639:246 839.37048:745 839.37457:824 839.37866:3507 839.38275:5183 839.38684:8761 839.39093:15652 839.39502:21712 839.39911:29040 839.4032:37999 839.40729:42038 839.41138:32833 839.41547:27718 839.41956:21080 839.42365:12842 839.42773:10721 839.43182:8605 839.43591:8500 839.44:7343 839.44409:471…	85.02119:126 85.04591:126 94.61687:126 95.79801:126 100.74025:126 140.44507:126 141.00406:126 141.00574:129 141.00742:126 141.00909:126 141.01747:385 141.02081:129 141.02417:126 141.02585:126 143.79881:126 144.93459:126 145.10109:126 146.6842:129 151.27159:126 159.01547:126 159.01903:126 159.0208:126 159.02258:126 159.10443:126 161.58412:126 176.48416:126 177.02812:126 177.03188:126 177.03375:252…
Glycyrrhizic Acid, Ammonium Salt	15.758	823.414	36941.4	133642	[M+H]+	823.414	C42H62O16		LPLVUJXQOOQHMX-UHFFFAOYSA-N	O=C(O)C1OC(OC2C(OC(C(=O)O)C(O)C2O)OC3CCC4(C)C5C(=O)C=C6C7CC(C(=O)O)(C)CCC7(C)CCC6(C)C5(C)CCC4C3(C)C)C(O)C(O)C1O	82.4	181.498	822.92804:116 823.3288:236 823.36926:237 823.37329:363 823.37738:597 823.38141:482 823.38544:1812 823.38953:1807 823.39355:3028 823.39758:5309 823.40167:7744 823.4057:8616 823.40973:9698 823.41382:9833 823.41785:6887 823.42188:5080 823.42596:3628 823.42999:2781 823.43402:2394 823.43811:1335 823.44214:1197 823.44617:1335 823.45026:971 823.45428:240 823.45831:832 823.4624:464 823.46643:116 823.4704…	135.0341:126 147.11168:126 177.11632:126 193.16115:126 215.12967:126 231.17198:126 235.18127:126 235.98033:126 241.19081:126 243.65109:126 248.53346:126 264.13574:126 285.21115:126 287.17786:126 288.08234:126 289.17532:126 307.23886:126 311.2009:126 335.04633:126 353.0784:126 355.73709:126 375.21719:126 424.35184:126 435.31467:126 451.30444:252 451.31943:126 451.84412:126 451.84711:260 451.87109:…
Hypaconitine	16.1728	616.314	807651	2.55735e+06	[M+H]+	616.312	C33H45NO10	Aconitane-type diterpenoid alkaloids	FIDOCHXHMJHKRW-VHQVDBNASA-N	COC[C@@]12CC[C@H](OC)[C@@]34[C@@H]5C[C@@]6(O)[C@H](OC(=O)C7=CC=CC=C7)[C@@H]5[C@@](OC(C)=O)([C@@H]([C@H](OC)[C@H]13)C4N(C)C2)[C@@H](O)[C@@H]6OC	88.1	2501.57	615.83752:194 615.8725:194 615.87952:194 615.89001:194 615.89703:194 615.92151:194 615.94952:194 615.96356:389 615.96704:194 615.99854:389 616.03711:501 616.04407:194 616.04761:194 616.05811:194 616.06158:194 616.07562:194 616.08612:194 616.0896:194 616.09308:389 616.11414:194 616.14215:194 616.14563:194 616.16315:389 616.19464:670 616.20868:194 616.21216:557 616.21918:194 616.26471:194 616.26819…	56.76892:126 56.8625:126 56.86463:126 56.99876:126 57.60216:126 58.0732:126 61.91606:126 62.23954:126 65.03165:126 67.25992:126 77.90845:126 80.27479:126 81.81926:126 91.68535:126 98.06778:126 98.07476:126 103.49763:126 106.58617:126 108.75722:126 109.25067:126 110.59526:126 110.67539:126 115.21988:126 118.65252:126 119.04472:126 119.40366:126 125.94746:126 128.05573:126 133.10168:126 135.60042:1…
zapotin	16.5791	343.116	26882.7	82734.9	[M+H]+	343.118	C19H18O6		PBQMALAAFQMDSP-UHFFFAOYSA-N	O=C1C=C(OC2=CC=C(OC)C(OC)=C12)C=3C(OC)=CC=CC3OC	84.9	79.2179	342.77151:188 342.82898:190 343.00662:92 343.02231:190 343.0589:92 343.09286:92 343.09808:375 343.10071:289 343.10333:476 343.10593:851 343.10855:2007 343.11118:4203 343.11377:6124 343.11639:7408 343.11899:6137 343.12161:4216 343.12424:2396 343.12683:2186 343.12946:1059 343.13208:1256 343.13467:1251 343.1373:1050 343.13992:862 343.14252:854 343.14514:564 343.14774:276 343.15036:472 343.15298:92 3…	61.62109:126 61.6233:126 61.62773:126 61.76626:126 62.3609:126 133.05769:126 242.03745:126 255.04143:126 284.68738:126 285.05887:389 285.06363:126 286.33231:261 302.12903:257 313.04556:135 313.05057:267 313.05307:261 313.05554:522 313.05804:408 313.06305:670 313.06555:270 313.06802:533 313.07053:130 313.07303:136 313.07553:136 313.08301:130 313.08551:135 313.08801:130 313.09799:136 313.95737:136 …
Irigenin Trimethyl Ether	16.9456	403.137	56790.8	178017	[M+H]+	403.139	C21H22O8	7-O-methylisoflavones	NCEXCGUAXVAJMI-UHFFFAOYSA-N	O=C1C(=COC=2C=C(OC)C(OC)=C(OC)C12)C=3C=C(OC)C(OC)=C(OC)C3	81.2	81.8761	402.84286:86 402.88535:180 403.08926:176 403.10059:86 403.10626:176 403.11194:178 403.11475:279 403.11758:281 403.12042:185 403.12326:1010 403.1261:1737 403.12894:4034 403.13174:6647 403.13458:13004 403.13742:16840 403.14026:16779 403.1431:12842 403.1459:8373 403.14874:5241 403.15158:3327 403.15442:2315 403.15726:2306 403.1601:2305 403.1629:2104 403.16574:1377 403.16858:1115 403.17142:1013 403.17…	137.01842:126 152.0985:126 159.1149:126 163.03983:126 164.0719:126 165.06192:126 165.06735:126 169.05724:126 179.05913:126 184.06447:126 187.06645:126 189.08644:126 197.0807:126 197.09654:126 201.04987:126 203.02115:126 207.01691:126 207.02707:126 208.02295:126 217.06859:126 232.24763:126 238.04781:126 239.07635:126 243.02792:126 249.13626:126 256.07166:126 265.06024:126 270.04724:126 277.18365:1…
Nobiletin	17.1684	403.138	858464	2864091	[M+H]+	403.139	C21H22O8	8-O-methylated flavonoids	MRIAQLRQZPPODS-UHFFFAOYSA-N	O=C1C=C(OC2=C(OC)C(OC)=C(OC)C(OC)=C12)C=3C=CC(OC)=C(OC)C3	90	1237.79	402.65948:159 402.71893:159 402.72177:159 402.75858:649 402.76706:317 402.7699:159 402.77274:159 402.79254:159 402.80954:317 402.81238:317 402.81522:317 402.81802:159 402.82086:317 402.8237:476 402.82938:476 402.83218:645 402.83502:159 402.83786:793 402.8407:159 402.84354:159 402.84634:317 402.84918:635 402.85202:159 402.85486:159 402.85767:159 402.86334:159 402.86902:159 402.88318:159 402.88882:…	57.9226:126 68.19557:126 71.08825:126 78.14255:126 80.05732:126 80.96753:126 81.29922:126 81.84586:126 92.78539:126 99.5443:126 100.90447:126 107.39297:126 107.4193:126 118.61082:126 121.86885:126 123.00848:126 124.44126:126 125.91558:126 127.13756:126 127.92623:126 128.38782:126 133.06241:126 134.99794:126 139.01903:126 147.03972:126 147.06195:126 149.12224:126 150.7115:126 151.07024:126 151.736…
Pyrimethanil	17.3024	200.118	3143.06	13371.7	[M+H]+	200.118	C12H13N3	Aniline and substituted anilines	ZLIBICFPKPWGIZ-UHFFFAOYSA-N	CC1=CC(C)=NC(NC2=CC=CC=C2)=N1	86.1	5.86378	199.79451:91 200.00595:91 200.05583:91 200.07181:91 200.08577:91 200.09177:182 200.09575:91 200.10175:91 200.10573:182 200.10773:182 200.10973:182 200.11172:91 200.11371:456 200.11571:639 200.11771:1004 200.11971:456 200.12169:365 200.12569:274 200.12769:365 200.13168:91 200.13766:91 200.14764:91 200.16162:91 200.1636:91 200.1656:91 200.1676:182 200.1696:182 200.1716:639 200.1736:91 200.17558:365…	200.12473:126 200.12672:252 200.13869:126 200.14268:126
(1R,2R,4S,7S,8R,9R,10S,11R,12S,13S,14R,17R,18R,19R)-8-(acetyloxy)-10,19-dihydroxy-1,9,18-trimethyl-15-oxo-16,20-dioxahexacyclo[15.3.2.0?,??.0?,??.0?,??.0??,??]docos-5-ene-5-carboxylic acid	17.4758	513.21	34943.6	115736	[M+Na]+	513.21	C26H34O9		OTGHTIDLDTWPFJ-ROQUJFDLSA-N	O=C(O)C1=CC2C(OC(=O)C)C(C)C(O)C2C3C1CC4C3C5C(=O)OC6CCC4(OC5(O)C6C)C	84.2	61.7371	512.9834:201 513.16235:201 513.16876:201 513.18152:201 513.18793:201 513.1911:402 513.19434:1205 513.19751:3012 513.20068:3615 513.20392:6024 513.20709:5020 513.21027:6426 513.2135:6426 513.21667:4016 513.21991:3213 513.22308:2410 513.22626:803 513.22949:1205 513.23267:1004 513.23584:602 513.23907:1406 513.24225:602 513.24548:402 513.24866:201 513.25507:602 513.26141:402 513.26465:201 513.28064:2…	52.30007:126 137.06465:126 138.79616:126 142.06973:126 163.06686:126 163.07228:126 167.08006:126 185.10918:256 193.07077:126 193.07861:252 193.08057:126 193.09233:252 193.09821:126 197.01935:126 219.05829:126 257.11588:126 259.15598:126 307.12485:126 317.11212:126 353.22128:126 363.12717:126 371.16953:126 371.17767:126 371.18311:252 389.15329:126 393.14062:126 393.14902:252 393.15179:126 393.1601…
3,5,7,8-tetramethoxy-2-(3,4,5-trimethoxyphenyl)chromen-4-one	17.6436	433.149	1.32827e+06	4.12409e+06	[M+H]+	433.149	C22H24O9	8-O-methylated flavonoids	AFQWYRUBZJYCIF-UHFFFAOYSA-N	O=C1C(OC)=C(OC=2C(OC)=C(OC)C=C(OC)C12)C=3C=C(OC)C(OC)=C(OC)C3	83.9	2374.94	432.65536:255 432.66711:255 432.68765:255 432.69058:255 432.69351:255 432.69644:255 432.70233:255 432.71698:255 432.72287:255 432.7258:255 432.72873:255 432.73166:510 432.73459:255 432.73755:764 432.74048:510 432.74341:764 432.74634:510 432.74927:510 432.75516:255 432.75809:255 432.76395:510 432.77277:255 432.7757:530 432.77863:255 432.78448:510 432.7933:255 432.79623:255 432.80209:255 432.81973:…	50.23041:63 50.3685:63 51.37578:63 52.53917:63 52.69575:63 55.06718:63 55.69609:63 60.16345:63 60.41541:63 60.50975:63 62.67434:63 62.88002:63 63.62733:63 64.60452:63 64.60905:63 64.87241:63 65.4601:63 66.41556:63 66.94667:63 68.21434:63 68.53633:63 69.18728:63 69.83423:63 70.75806:63 70.78181:63 71.40992:63 71.53516:63 73.40758:63 74.92513:63 75.48304:63 75.81435:63 75.82172:63 76.12178:63 77.36…
Schizandrin	17.7248	433.222	11521432	55512224	[M+H]+	433.222	C24H32O7	Hydrolyzable tannins	YEFOAORQXAOVJQ-UHFFFAOYNA-N	COC1=C(OC)C(OC)=C2C(CC(C)C(C)(O)CC3=CC(OC)=C(OC)C(OC)=C23)=C1	83.7	10225.2	432.72583:764 432.72879:764 432.73172:255 432.73465:510 432.73758:764 432.74344:764 432.7464:255 432.75226:510 432.75519:255 432.75812:764 432.76105:255 432.76401:1019 432.76694:255 432.76987:255 432.7728:255 432.77573:255 432.77866:510 432.78455:1274 432.78748:255 432.79041:764 432.79333:510 432.7963:2038 432.79922:4077 432.80215:2548 432.80508:4077 432.80801:4077 432.81094:3312 432.8139:4077 43…	50.56602:126 51.18188:126 54.91452:126 56.16571:126 57.07338:126 57.70611:126 58.63906:126 59.04924:126 60.80651:126 61.01242:126 61.06423:126 62.06495:126 63.61728:126 66.03446:126 66.70455:126 68.25755:126 68.49554:126 68.60184:126 69.07123:126 69.09937:126 71.11106:126 71.38973:126 73.06114:126 73.06596:126 73.07079:126 73.13714:126 75.0376:126 75.04249:126 75.5714:126 75.58857:126 76.20559:12…
(2S,3S)-3-decyl-2-hydroxy-2-(3-methoxy-3-oxopropyl)butanedioic acid	18.4252	399.182	4.36822e+06	16334616	[M+K]+	399.178	C18H32O7	Tricarboxylic acids and derivatives	GTLYLWQDKQVONL-KDOFPFPSSA-N	O=C(OC)CCC(O)(C(=O)O)C(C(=O)O)CCCCCCCCCC	83.3	7254.86	398.6915:255 398.69431:510 398.70557:255 398.71121:510 398.72531:255 398.73376:765 398.73657:255 398.75348:255 398.75629:255 398.75909:255 398.76474:255 398.76755:510 398.77884:255 398.78729:255 398.7901:255 398.79291:255 398.79855:255 398.80136:255 398.8042:255 398.81265:255 398.82111:765 398.82391:510 398.82672:1019 398.85208:255 398.85489:765 398.85773:510 398.86053:1019 398.86334:255 398.8661…	51.25727:126 53.75669:126 53.78565:126 54.61556:126 55.0554:126 57.54725:126 60.63795:126 63.45498:126 63.66306:126 69.06616:126 69.07085:252 69.07203:126 69.07437:126 73.06438:126 74.75517:126 75.03966:126 76.09932:126 79.75069:126 85.49249:126 86.57077:126 87.19148:126 89.14815:126 90.36582:126 92.78111:126 97.89281:126 99.35556:126 99.70745:126 99.80608:126 100.18842:126 100.75126:126 101.0361…
13,15-dihydroxy-9-methoxy-5-methyl-4-oxabicyclo[10.4.0]hexadeca-1(12),13,15-triene-3,11-dione	19.1522	345.132	3511.56	12652.4	[M+Na]+	345.131	C17H22O6		LBVPDFGFLMFDPI-UHFFFAOYSA-N	O=C1OC(C)CCCC(OC)CC(=O)C=2C(O)=CC(O)=CC2C1	80.4	9.02768	344.64154:91 344.68869:91 344.83014:91 345.02405:91 345.11838:91 345.121:91 345.12363:363 345.12625:363 345.12888:817 345.1315:907 345.13412:635 345.13675:817 345.13934:454 345.14197:363 345.14459:91 345.14722:181 345.14984:181 345.15247:272 345.15509:181 345.15771:91 345.16034:91 345.16556:91 345.16818:91 345.2049:91 345.21799:91 345.23373:91 345.25732:91 345.27829:91 345.315:91 345.33597:91 345…	345.10721:252 345.12292:126 345.12555:126 345.1308:126 345.27496:126
(E)-8-(4-hydroxy-6-methoxy-7-methyl-3-oxo-1H-2-benzofuran-5-yl)-2,6-dimethyloct-6-enoic acid	20.6578	385.164	3887.44	14163.3	[M+Na]+	385.161	C20H26O6		QPRODDKTRBCFPV-DHZHZOJOSA-N	O=C1OCC2=C1C(O)=C(C(OC)=C2C)CC=C(C)CCCC(C(=O)O)C	82.5	4.01022	384.71036:90 384.83212:90 384.89304:90 385.1394:90 385.14496:181 385.14771:90 385.15048:90 385.15326:181 385.15601:361 385.15878:632 385.16156:813 385.16434:994 385.16708:994 385.16986:542 385.17264:181 385.17542:271 385.17816:90 385.18094:90 385.18372:90 385.18646:181 385.19202:90 385.19479:181 385.20309:90 385.22525:181 385.228:181 385.28894:90 385.31387:90 385.31662:90 385.33325:90 385.34155:1…	133.09319:126 272.09821:126 280.1109:126 328.11447:126 367.31949:126 370.12616:126 385.14438:126 385.15546:126 385.15823:126 385.16376:252 385.3493:126
2-acetoxy-4-pentadecylbenzoic acid	27.9868	413.265	74359.7	327687	[M+Na]+	413.266	C24H38O4	Acylsalicylic acids	FMPIFABORGZGFA-UHFFFAOYSA-N	O=C(O)C1=CC=C(C=C1OC(=O)C)CCCCCCCCCCCCCCC	83.5	155.552	412.93216:226 412.9379:226 413.21603:230 413.22177:229 413.22751:230 413.23325:111 413.23611:337 413.23898:229 413.24185:464 413.24472:581 413.24759:584 413.25046:571 413.25333:2205 413.2562:5103 413.25906:8386 413.26193:11439 413.2648:19085 413.26767:17325 413.27054:12524 413.27341:8621 413.27628:5952 413.27914:3847 413.28201:2565 413.28488:1504 413.28775:2098 413.29062:2345 413.29349:1519 413.2…	141.07089:126 170.99435:126 171.00174:126 188.9991:261 189.00493:257 189.0088:252 189.01849:256 205.1899:256 300.17459:126 300.77866:126 301.01605:126 301.11395:256 301.11887:126 301.12375:260 301.12622:135 301.12866:129 301.1311:270 301.13354:130 301.13599:403 301.13846:400 301.1409:129 301.14334:266 301.14578:129 301.14825:536 301.1507:135 301.15558:265 303.67285:264 307.21365:130 323.26923:126…
