# Supplementary material for: Network Pharmacology-Based Validation of the Efficacy of Huiyangjiuji Decoction in the Treatment of Experimental Colitis
Source: Front Pharmacol. 2021 May 28;12:666432. doi: 10.3389/fphar.2021.666432 (PMC8193934; doi:10.3389/fphar.2021.666432)
Supplement: Supplementary file 3 [file Table3.XLSX]

## Sheet: Sheet1
		UC-associated genes collected from database
Database	drugbank	GeneCards	OMIM	PharmGkb	TTD
Gene	CACNA1A	NOD2	ABCA1	IBD3	PDF
	OPRM1	TNF	ABCA1	IBD5	RET
	CALM1	IL6	ABCA4	IBD2	CNR2
	POMC	IL10	ABCA4	IBD4	ESR2
	OPRD1	IL10RA	ABCA4	IBD6	ITGA4
	CYP3A4	IL1B	ABCA4	IBD7	PPARG
	ABCB1	TGFB1	ABCA4	IBD9	PTGS1
	OPRK1	TLR4	ABCA4	IBD8	TPSAB1
	CYP2C8	IFNG	ABCB1	LIPA	HTR4
	CYP2B6	IL10RB	ABCB1	OPRM1	CXCR1
	CYP2D6	ADAM17	ABCB4	TGFB1	CXCR2
	NR1I3	CCR6	ABCB4	SERPINC1	DHFR
		HLA-DRB1	ABCB4	ADRB2	DRD2
		CD40LG	ABCG8	IL2RA	GABRA1
		TLR2	ABCG8	CTD	GABRA3
		CCL2	ACTA2	OED	GABRA5
		IL23R	ACTA2	MYMY1	GABRB2
		CTLA4	ACTA2	AD5	GABRG2
		IL1RN	ADAM17	MYMY3	IFNG
		TP53	ADH1C	APOE	IL12A
		MPO	ADH1C	PDB4	MAPK12
		IL13	AGL	PDB1	CHRM1
		ICAM1	AGL	PDB5	OPRK1
		TNFRSF1A	AIF1	PDB6	PTAFR
		STAT3	APC	RMD1	TNF
		VEGFA	APC	CELIAC2	DHODH
		HLA-B	APC	PARK10	SLC6A1
		ABCB1	APC	IL23A	GABBR1
		CXCL8	APC	PKD3	GABBR2
		CRP	APC	KWE	ICAM1
		EGFR	APC	MYP1	IL23A
		ATG16L1	APC	PARK3	NFKB1
		ACE	ARPC1B	GAA	NFKB2
		F2	ATG16L1	CCAL1	RELA
		PTPN22	ATP1A1	VNN1	RELB
		SNCA	ATP1A1	MYD88	REL
		IL2RA	ATP2C1	IL10	PTGS2
		INS	BCKDHB	AGTR1	GABRA2
		STAT1	BMPR2	IL23R	GLP2R
		NLRP3	BMPR2	TNF	PTGS1
		FOXP3	BMPR2	CCL19	PTGS2
		ELANE	CALHM1	AOAH	ITGA4-ITGB7
		TNFRSF1B	CAV3	IL17D	ESRRA
		APOE	CAV3	IL1B	ESRRB
		MMP1	CAV3	SELE	ESRRG
		MEFV	CAV3	AIF1L	NO-GeName
		HLA-DQB1	CAV3	PKD1P6	ADAM17
		AKT1	CD36	PKD1P5	MAPK14
		PRTN3	CD36	PKD1P4	LTB4R2
		RIPK1	CD36	PKD1P3	PDE2A
		MMP2	CD36	PKD1P2	FAP
		CTNNB1	CHCHD2	TNFRSF1A	TBXAS1
		PPARG	COPA	CD180	CXCL10
		FAS	CRB2	CCR5	SELE
		MTHFR	CRB2	ORM1	IL10
		NOS2	CTLA4	CCL26	LTB4R
		IL12B	CTLA4	AOX1	MADCAM1
		TLR5	CTLA4	IL17A	NR3C1
		CCR5	CTLA4	MGLL	GSR
		LEP	CTLA4	PLAA	IL10RB
		IRF5	CX3CR1	CHRNA7	NO-GeName
		CCL3	CX3CR1	IL36A	NOD2
		MUC1	CX3CR1	NMI	TLR9
		CFTR	DBT	REG3G	P2RX7
		IRGM	DHTKD1	PLA2G2E	TNFRSF1A
		RET	DHTKD1	ADORA2A	ITGA2-ITGB1
		FASLG	DHX16	CRP	ITGA4-ITGB1
		CD40	DNAJB11	TNFRSF1B	IL23R
		CAT	DNAJC6	TNFAIP6	SLC6A11
		IGF1	DNAJC6	PLA2G2D	NTSR1
		TLR3	DZIP1L	S100A8	MMP
		BDNF	ECE1	PTX3	IP
		IL4	ECE1	ALOX5	PTG
		LRRK2	ECM1	EPHX2	HOM
		ALB	EGFR	AIF1
		HLA-DQA1	EGFR	IL17B
		IL17A	EGFR	CD163
		APP	EGFR	TLR4
		MMP3	EGR2	CXCL2
		MIF	EGR2	LY75
		JAK2	EGR2	CXCL3
		IL2	EIF4G1	IL17C
		F5	ELOVL4	LY86
		KIT	ELOVL4	CMA1
		ADIPOQ	ELOVL4	NFKBIZ
		HLA-A	ENPP1	GPR68
		PSEN1	ENPP1	JCAD
		NFKB1	ENPP1	BDKRB2
		CDH1	ENPP1	CNR2
		LTA	ENPP1	ALOX5AP
		MIR21	FARSB	CXCL11
		KRAS	FIG4	F11R
		MPZ	FIG4	CCL3L3
		ELN	FIG4	TPST1
		HSPD1	FIG4	IL20
		PTGS2	FOXD3	SIGLEC1
		STAT4	GARS1	SBNO2
		APC	GARS1	IL18RAP
		MAPT	GARS1	LYZ
		GFAP	GATA4	CARD18
		MYC	GATA4	CHST1
		CCL11	GATA4	IL6
		B2M	GATA4	TIRAP
		SERPINE1	GATA4	SERPINA3
		POMC	GBA	SH2D1A
		TTR	GBA	IL13
		SOD1	GBA	TLR2
		TGFB2	GBA	CCL16
		MIR155	GBA	LTA4H
		NGF	GBA	GAL
		SMAD3	GBA	CXCL6
		FLNA	GBE1	CCL1
		TNFSF15	GBE1	TOLLIP
		PTPRC	GDAP1	HRH4
		PIK3CA	GDAP1	CCL21
		COMT	GDAP1	IL25
		PTEN	GDAP1	IFNA2
		CD28	GDNF	CCL17
		IL1A	GDNF	KLRG1
		MMP9	GDNF	GDF15
		HMOX1	GIGYF2	GPX2
		GDNF	GLE1	AGT
		MYD88	GLE1	SLC25A16
		CASP8	GNB4	CCL22
		GHRL	GYG1	CCL13
		BTNL2	GYG1	CCL18
		LACC1	HARS1	CXCL13
		EGF	HARS1	CCL7
		SMAD4	HEXB	MMP25
		HRAS	HFE	IGFBP4
		NFKBIA	HFE	IL10RB
		EPO	HFE	ITGB6
		SPP1	HFE	NFKBID
		ITGAM	HFE	NFRKB
		IL18	HFE	VCAM1
		SLC11A1	HLA-DPB1	CYP4F11
		SERPINA1	HLA-DQA1	TLR7
		SLC22A4	HLA-DQB1	GATD1
		INAVA	HLA-DQB1	CCL8
		HGF	HLA-DQB1	PLA2G7
		CXCR4	HNRNPA2B1	IL9
		VWF	HOXD10	C4A
		ALOX5	HOXD10	CCL20
		FCGR2A	HSPB1	IL27
		IL2RB	HSPB1	NFE2L1
		CDKN2A	HTRA2	KLKB1
		VCP	HTRA2	IRGM
		PTH	HTT	LY96
		HLA-C	HTT	IL1RN
		MBL2	IL10	HRH1
		MLH1	IL10	TLR3
		ADA	IL10	CXCL9
		APOA1	IL23R	MEFV
		SERPINC1	IL23R	CHST2
		CXCL12	IL6	FPR2
		IL21	IL6	ATRN
		FN1	IL6	CCR7
		TNFAIP3	IL6	CYSLTR1
		CCND1	IL6	CALCRL
		MAPK1	INAVA	ITGB2
		TNFRSF11B	IRF5	CCL5
		PSTPIP1	IRF5	CYBA
		IL7R	IRGM	GBE1
		LMNA	IRGM	PTGS2
		CYBA	IRS1	C3
		RELA	IRS1	REG3A
		NR3C1	JPH1	CCL23
		TNFSF11	KIF1B	OSMR
		SLC6A4	KIF1B	S100A9
		SLC17A5	KIF1B	SCN9A
		ERBB2	LIPA	TICAM2
		HLA-DPB1	LIPA	ADORA3
		TPMT	LMNA	NFAM1
		NLRP1	LMNA	AFAP1L2
		ESR1	LMNA	TLR9
		IL5	LMNA	ADORA1
		TGFB3	LMNA	CCL4
		SLC22A5	LMNA	CCL25
		RYR1	LMNA	IL22
		AIRE	LMNA	TLR10
		MVK	LMNA	SCUBE1
		EDN1	LMNA	ALOX15
		TGFBR2	LMNA	CCL11
		PMP22	LPA	TLR5
		GGT1	LPA	TAC1
		IAH1	LRSAM1	LBP
		IL12RB1	MAPK14	CHIA
		IFIH1	MFN2	C5
		MIR223	MFN2	RXRA
		GATA3	MFN2	PKHD1L1
		IKBKB	MME	PLA2G4C
		ITGB2	MME	NT5E
		TH	MPV17	NFATC4
		MME	MPV17	CCL24
		TTC7A	MPZ	C4B
		PDGFRA	MPZ	NCR3
		NOS3	MPZ	PXK
		THBD	MPZ	CCL3
		C3	MPZ	NFATC3
		CD4	MPZ	BLNK
		CHI3L1	MPZ	LTB4R
		DUOX2	MTHFR	LIAS
		MST1	MTHFR	SCG2
		XIAP	MTHFR	XCR1
		RETN	MTHFR	ABCF1
		LRBA	MTHFR	S1PR3
		SLC9A3	MUC1	KDM6B
		EDNRB	NCF1	CNR1
		MTOR	NCF2	KL
		PRKN	NDRG1	KNG1
		HLA-DPA1	NEFL	CD14
		PRNP	NEFL	BDKRB1
		ERAP1	NEFL	AGER
		IL17F	NLRP3	CXCL8
		MIR142	NLRP3	CCL15
		AFP	NLRP3	SERPINF1
		NOTCH1	NLRP3	CXCL1
		CCL5	NLRP3	S100A12
		MFN2	NOS3	SCGB1A1
		ICOSLG	NOS3	NFX1
		MIR146A	NOS3	PARP4
		REN	NOS3	ZFP36
		AGT	NOS3	PRDX5
		MSH2	NOS3	PLA2G4B
		GUCY2C	NOTCH1	PROK2
		BRAF	NOTCH1	SAA1
		HTR1A	NOTCH2NLC	APOL3
		GJB1	NOTCH2NLC	CHST4
		CST3	PARK7	SGMS1
		MT-CO1	PDCD1	AOC3
		SQSTM1	PDCD1	MAP2K3
		CCN2	PDE11A	IL5
		GNAS	PDE8B	IL17F
		NR1H4	PDE8B	TLR1
		PON1	PDZD7	IL1RAP
		PLA2G6	PDZD7	CCR1
		CARD9	PDZD7	CDO1
		PLAU	PGAM2	CD276
		SLC37A4	PHOX2B	NLRC4
		PIK3R1	PHOX2B	CXCL10
		FLG	PHOX2B	NPY5R
		SYP	PHYH	CD47
		IL1R1	PINK1	SERPINE1
		XDH	PKD2	PKD1P1
		CHUK	PKHD1	ADGRE5
		IFNGR1	PLAU	CRH
		CRH	PLAU	FABP4
		GARS1	PLEKHG5	ELF3
		ERCC6	PLEKHG5	CCR4
		MIR22	PMP2	TNFRSF4
		VIM	PNPLA2	TNFSF4
		MMP13	POGLUT1	OLR1
		APOB	POGLUT1	C3AR1
		GAA	PON1	PSMB4
		SRC	PON1	TACR1
		FBN1	PON1	ITGAL
		GBA	PON1	SPP1
		SOCS3	PON2	NCF1B
		IL4R	PPM1K	PTAFR
		C4A	PRKAG2	IRAK2
		MRAP	PRKAG2	STAB1
		COL2A1	PRKAG2	AIMP1
		FCGR3B	PRKN	UACA
		CTSB	PRKN	LTA
		MIR17	PRKN	ACE2
		TERT	PROM1	PLA2G4A
		TGFBR1	PROM1	CCL2
		PLA2G2A	PROM1	F3
		PRODH	PROM1	CXCR4
		EPX	PSAP	CYBB
		SOD2	PSAP	AHSG
		H19	PSAP	PYCARD
		HTR2A	PSAP	GPX4
		BCL2	PSEN2	CASP6
		TLR9	PSEN2	CX3CL1
		BRCA1	RAB7A	BMP6
		NTRK1	RET	CTNNBIP1
		CREB1	RET	HDAC7
		CYP2D6	RET	NLRP12
		PSMB8	RET	PRKCA
		SMAD7	RET	ITGA2
		STAT6	RET	F2R
		TCF4	RET	NDST1
		MIR126	RHCE	TLR8
		SELE	RHCE	PDE5A
		CCR1	SAG	PLA2G2A
		SERPINA3	SAG	CCR3
		NEFL	SAR1B	NOX4
		DMD	SEC63	PKD1L1
		MEN1	SFRP4	CCR2
		IRF1	SH3TC2	TGM2
		SMIM35	SH3TC2	UCN
		CD36	SLC17A5	ANXA1
		IKBKG	SLC17A5	ACP5
		NF1	SLC25A16	CXCR1
		IL12A	SLURP1	NGF
		PLP1	SNCA	AKT1
		S100A9	SNCA	PYGL
		HSPB1	SNCA	IL15
		GJA1	SP110	AZU1
		SOX10	SP110	CD40LG
		CSF2	SQSTM1	PRDX2
		CIITA	SQSTM1	CD40
		PLG	SQSTM1	MS4A2
		HFE	SQSTM1	OSM
		CD55	SURF1	CIITA
		CRYAA	SURF1	TLR6
		COL1A1	TBP	NDFIP1
		CALR	TBP	ELANE
		CX3CR1	TG	IL2
		SAG	TG	IL1A
		PDCD1	TLR5	PPARG
		BRCA2	TLR5	CEBPB
		CP	TLR5	NLRP3
		IL7	TLR5	NFKB1
		DES	TNFRSF11B	RAC1
		PRF1	TNNI3K	ITCH
		MIR125A	TRIM2	BMPR1B
		PDGFRB	UCHL1	CLEC7A
		MIR132	UCHL1	CD24
		KITLG	VCP	INS
		CXCL10	VCP	CXCR2
		BMP6	VCP	SELP
		HPRT1	YARS1	ADORA2B
		CFH	ZAP70	NAGLU
		TG	ZAP70	GHSR
		MET	ZFAT	HDAC5
		PLA2G7	ZNF687	TICAM1
		WAS		FASLG
		CYBB		NOD1
		MYO9B		IFNG
		MYLK		G6PC
		ACP5		ADIPOQ
		TBX21		CALCA
		NFE2L2		PDPN
		TEK		FOS
		CD19		HMGB1
		HLA-G		EDNRA
		UMOD		MIF
		MIR30A		HIF1A
		VDR		PKDREJ
		TIMP1		PKD2L2
		IL19		RELA
		ENG		NOX1
		LPL		B4GALT1
		ATP7A		CD44
		EPCAM		TP73
		JUP		HDAC9
		PTGS1		GPX1
		ABCB4		SMAD1
		UCHL1		RIPK2
		GUSB		ACVR1
		HP		SLC2A4RG
		CD79A		PKD1L2
		IGF2		BCL6
		VCAM1		FAS
		FOS		HMOX1
		IFNB1		APOA2
		FGFR2		IL6ST
		LTF		SLC11A1
		CD8A		ADA
		SCN9A		GNS
		MAPK14		HDAC4
		MMP8		STAT5A
		GJB2		GHRL
		LRP5		ASPA
		ACTB		F9
		MSH6		P2RX7
		MECP2		SLC6A19
		IFNA1		STAT5B
		MIR34A		BMP2
		OCLN		JAK2
		NLRC4		THBS1
		F8		GALC
		G6PC		PKD1L3
		MIR222		PEX7
		WT1		PKD2L1
		MIR221		CCDC180
		DNMT1		ABCG8
		PINK1		NPC2
		SELP		BEST1
		PARK7		NDP
		ATM		PSAP
		ZAP70		CLCN1
		AHR		PLP1
		COL5A1		PKHD1
		SPINK5		EPM2A
		JAG1		PHYH
		KRT14		NCF1
		CLDN2		ABCA4
		IL2RG		BCKDHB
		COL3A1		ILRUN
		ALK		ATP7B
		NCF2		NCF2
		MDM2		PYGM
		FLT1		NPC1
		FGFR3		NF1
		TARDBP		BCKDHA
		HSPG2		HEXA
		NLRP12		ABCA1
		FUT2		AGL
		IL6ST		CLCN5
		IL22		PRNP
		KNG1		PKD1
		TRAF6		PKD2
		MIR150		MRE11
		MIR214		GLRA1
		CCL4		AR
		DRD2		PSEN2
		CD27
		EP300
		MT-CYB
		TP63
		MIR145
		SLC2A1
		HNF4A
		CLEC7A
		MIR31
		S100A8
		SKIV2L
		GPT
		RORC
		ADRB2
		GBE1
		HMGB1
		BMP4
		HTT
		JUN
		CDK4
		MBTPS2
		IL23A
		HNF1B
		CDSN
		MT-ND4
		MIR140
		LOX
		AGL
		ESR2
		CFI
		CHGA
		IGF1R
		CDC42
		ARSA
		IRAK1
		SH2D1A
		ACTC1
		SI
		NOTCH3
		AR
		RAF1
		IL15
		IFNGR2
		FGF2
		SST
		MIRLET7E
		GSR
		CSF3
		BAX
		IGHMBP2
		PTPN2
		G6PD
		CALCA
		F13A1
		TYMP
		MYH11
		RAC1
		FGFR1
		CHAT
		TYK2
		PTPN11
		COX5A
		PDGFB
		PKD1
		SDHB
		MIR144
		GH1
		HCRT
		CASP3
		KMT2A
		CARD14
		THPO
		MIR143
		BTK
		ITGA4
		PRKCQ
		NR3C2
		U2AF1
		CHD7
		ATP8B1
		BGLAP
		NPPA
		TTC37
		CAV1
		DSG2
		ABCC2
		COL17A1
		ADAMTS13
		HIF1A
		NOD1
		RB1
		CSF1R
		MIR20A
		F3
		GLA
		IL1RAPL2
		CD209
		GJC2
		PSAP
		TBK1
		CXCR3
		TSC2
		CASP1
		LDLR
		MIR483
		IBD5
		H2AC18
		ABCG2
		CFB
		SMPD1
		CCL20
		GATA4
		CXCR1
		NCF4
		MITF
		MAF
		HSPA1L
		MT-CO2
		POLG
		FCGR3A
		SELL
		MIR200A
		CD46
		CYP19A1
		GNRH1
		ADAR
		CD80
		MAPK8
		IL18BP
		MIR146B
		SLC10A2
		EZH2
		IBD25
		TRPV4
		NPC1
		CACNA1A
		NTRK3
		MOG
		NRAS
		JAK3
		HEXA
		TGFA
		GATA1
		SPG7
		SPG11
		PLEC
		DDX58
		ENTPD1
		ATP7B
		IL17RA
		COL1A2
		NT5E
		ATXN2
		MIR15A
		WNT4
		GCG
		MAG
		HSD11B1
		TSHR
		NPC2
		TLR6
		GAL
		ACTA2
		TFRC
		GREM1
		FBLN5
		FLT4
		MAP2K1
		TAC1
		VIP
		ABCB11
		TAP2
		SDHA
		MIR200B
		PSMB9
		ADA2
		PMM2
		MIR195
		TYR
		CXCL1
		MT-TL1
		GPR35
		COL11A2
		TAP1
		CSF1
		TLR1
		NOX1
		ACAN
		MICA
		RNASE3
		CYP1B1
		TGM2
		VEGFC
		DOCK8
		F9
		SLC5A1
		MIR210
		LCAT
		PRKAR1A
		S100A12
		MIR141
		IBD3
		ACVRL1
		ITPA
		PLD3
		PPARA
		CYP2C9
		CRYAB
		IBD2
		CYP21A2
		ITGA2
		IL3
		SFTPC
		COMP
		BACH2
		HAVCR2
		S100B
		P2RX7
		IRF8
		ABCA1
		GAPDH
		IL18RAP
		MASP2
		MUC5B
		SLC26A3
		MIR122
		ACHE
		PLA2G4A
		IBD7
		UGT1A1
		CASR
		MEG3
		EDN3
		GSN
		NAGLU
		TREX1
		MIR29C
		MYO5B
		MIR93
		SCN4A
		TIMP3
		CTSG
		SETBP1
		GNAQ
		DDX41
		ACTG2
		MIR29A
		CD14
		SERPINH1
		SLC1A2
		LCT
		CXCL9
		TNNI3
		TNFRSF11A
		DDIT3
		RHO
		LAMC2
		PECAM1
		MTM1
		HSPA4
		MIR127
		PRSS1
		GPX1
		EWSR1
		TRPA1
		DEFB4A
		CCK
		CDKN3
		SEPSECS
		ITGAL
		DNM2
		RARB
		ETS1
		MIR424
		SPAST
		PITX2
		MBP
		GRIN2B
		CARMIL2
		IL11
		CD163
		CTSD
		HNRNPA2B1
		SPARC
		CR2
		CDKN1A
		CPT2
		AGTR1
		MIR342
		RAG1
		DMPK
		IBD9
		TBCD
		DPYD
		SCN1A
		CACNA1S
		MIR200C
		ODC1
		MIR34C
		MUC5AC
		IBD8
		EFEMP2
		CDH23
		LPIN2
		IBD6
		CCR3
		ERBB3
		EDNRA
		DHFR
		LRP2
		IL26
		ARPC1B
		SMN1
		ITK
		MUTYH
		AP3B1
		IL12RB2
		MIR99A
		LCK
		PAX2
		C1S
		MGMT
		GZMB
		UBAC2
		GJB6
		ITGB4
		TIA1
		LRP1
		LCN2
		MIR182
		MIR335
		ANXA1
		CD86
		GRIN2A
		OTC
		CXCR2
		SIL1
		CXCL2
		CDK6
		IL18R1
		TSC1
		TNFSF13B
		BMPR2
		RYR2
		FBN2
		MIR185
		UBE2L3
		LYST
		COL5A2
		IL6R
		CNTNAP2
		IFNA2
		FCGR2B
		CHRM3
		IBD4
		FGF8
		AGER
		SCN2A
		FMR1
		NF2
		APOH
		CNR1
		MT-ND1
		PCCA
		CDKN2B
		SGSH
		IL33
		LEPR
		F7
		RBP3
		TOR1A
		CDH2
		IBD15
		SMAD2
		IBD18
		NDUFA13
		KCNJ11
		IBD21
		SYNE1
		PRKG1
		NOS1
		IBD11
		IBD12
		IBD16
		IBD20
		IBD22
		IBD23
		IBD24
		IBD26
		IBD27
		HTR3A
		SCNN1A
		ERCC2
		CD244
		MIR18A
		FXN
		ABCD1
		MIR30E
		HPGD
		TACR1
		SPINK1
		STX3
		ANKH
		LBR
		NEU1
		MIR23A
		FGFR4
		HNF1A
		NTS
		ICOS
		CYP17A1
		TRPV1
		KRT7
		NSD1
		MIR148A
		NPY
		EGR2
		CXCL5
		POLA1
		GAST
		MIR10A
		C19orf12
		WIPF1
		MIR224
		HLA-DRA
		KDR
		STXBP2
		DLG5
		IDO1
		MIR15B
		PYY
		CDKN1B
		PRRT2
		IL9
		TF
		MIR192
		DSG1
		TBX1
		BPI
		IL16
		SLC2A10
		SETX
		XRCC1
		DNASE1
		CYP3A4
		LMNB1
		NCAM1
		WFS1
		STK11
		RBCK1
		NLRP7
		RAC2
		GSTM1
		CD34
		RETREG1
		NAT2
		ENO1
		NCF1
		MMEL1
		PTCH1
		MIR100
		PDE4A
		MTMR2
		TAPBP
		AVP
		NKX2-3
		F2RL1
		CBLIF
		SAA1
		SCNN1B
		CYCS
		CD44
		SLC6A3
		ENO2
		PHKA2
		AHI1
		TGIF1
		ALS2
		AHSG
		NTF4
		DARS2
		C1R
		NPM1
		ITGA6
		ALDH18A1
		ST14
		CTNNA1
		DNMT3B
		CAST
		KARS1
		SHH
		TLR7
		AKT3
		LORICRIN
		WNT2B
		ZEB2
		SFTPD
		CDH3
		PKD2
		SH2B3
		STAT5B
		COL11A1
		IL37
		PRL
		TRAF3IP2
		NPHS1
		CSTA
		SOCS1
		NEUROG3
		TNFRSF4
		TNXB
		EYA1
		GATA2
		CAMP
		MIRLET7D
		ECE1
		MIR486-1
		MICB
		DSTYK
		SCNN1G
		HSP90AA1
		PCSK9
		ITPR1
		HBG2
		ALPL
		COL7A1
		FADD
		TPM2
		OPRM1
		EZR
		NPPB
		SMAD6
		DSP
		FGF7
		BTD
		C4B
		SALL1
		SLC39A4
		PLCG2
		TIMP2
		MB
		IGFBP3
		CARD11
		STX11
		ITCH
		CFP
		MECOM
		GALC
		CX3CL1
		NRTN
		MT-ND6
		SCT
		ASAH1
		CRLF1
		NR5A1
		NR0B2
		MIRLET7G
		MIRLET7B
		CLCN1
		KIR3DL1
		SNAP25
		KRT18
		SLPI
		TREM1
		LMNB2
		UNC13D
		CCL7
		ANXA5
		MIR106A
		THBS1
		DNAL1
		PIK3C2A
		CBL
		AQP4
		MIR320A
		KMT2D
		NTF3
		RAD51
		PTGER4
		MIR199A1
		SPINT2
		PPM1K
		SERPINF2
		IKZF1
		CNBP
		TLR10
		ZMPSTE24
		APPL1
		MORC2
		ADRB3
		SCN5A
		NR1I2
		CDKN2B-AS1
		MYBPC3
		EMD
		DPP4
		TPO
		XK
		MT-ND5
		LPP
		AGA
		IL27
		TK2
		CD274
		SYK
		IL21R
		PITX1
		RBP4
		TJP1
		PIK3CG
		PRKCD
		ATG5
		FLT3
		TAGAP
		DYNC2H1
		MADCAM1
		AVPR2
		DAG1
		DCN
		RAB27A
		DCXR
		PDE4D
		CREBBP
		CACNA1D
		MYOD1
		PLVAP
		MIR324
		GSTP1
		TLR8
		USH2A
		NCSTN
		ISG15
		FOXG1
		FLG2
		HAMP
		MT-ND4L
		MAPK3
		IGHE
		TNFRSF13C
		MUC2
		CCL17
		GNA11
		MIR149
		FGF10
		CA2
		GRN
		POLE
		TFF3
		CLU
		MIR30B
		KIAA1109
		KRT8
		LIF
		SETD2
		PROM1
		FGA
		LGALS1
		MMP12
		BAP1
		PGR
		ACKR2
		MTR
		LGALS3
		MIR96
		SERPINA6
		DKK??1.00
		CLCN5
		NOTCH2
		CACNA1C
		MIR130A
		TPH1
		DMBT1
		RIPK2
		SIRT1
		F2R
		LITAF
		NPSR1
		ITGB3
		RASGRP1
		TSLP
		COL9A3
		PTGER2
		IL12A-AS1
		HDC
		STAR
		CCR9
		CDKL5
		MIR296
		KRT19
		MALAT1
		BCL2L1
		STUB1
		ANTXR1
		ARID1B
		MIR203A
		RAI1
		MT-CO3
		NDUFV1
		C5
		FGF23
		SDHC
		CASP9
		COG6
		IGF2R
		AREG
		XBP1
		CORO1A
		MIR24-1
		KLRC4
		COL4A1
		AQP5
		PAX7
		TAC3
		CETP
		HOGA1
		IL1RL1
		ATP4A
		PMS2
		HNMT
		CTSK
		MSTN
		ZFYVE26
		TNFSF10
		HPS1
		GLI3
		SDHD
		CHIT1
		CEACAM5
		TMEM67
		DEFB1
		DSPP
		PANK2
		MTTP
		NR1H2
		TNFRSF10A
		GCK
		GPX4
		PAX6
		ALOX12
		MLN
		NKX2-1
		SP110
		MIR199B
		FSHR
		MIR130B
		MT-ATP6
		NAGS
		DNASE1L3
		KCNJ10
		ATRX
		ACTA1
		AMACR
		MIRLET7I
		SLC12A3
		STS
		INSR
		MAPK10
		RUNX2
		VHL
		ATL1
		MIR181A1
		CLCNKB
		CD69
		ANTXR2
		IRS1
		SLC9A3R1
		TALDO1
		GJB4
		BANK1
		RARS1
		ORMDL3
		SFTPB
		ERBB4
		LHCGR
		NFATC1
		ALDH2
		ATP12A
		CYP1A1
		PLAUR
		ACADS
		LGI1
		AIF1
		HTRA1
		GM2A
		ICAM3
		MYH3
		KDM6A
		MIR196B
		SOX9
		MMP14
		BCHE
		CACNA1B
		NPHP1
		MIR9-1
		RMRP
		FCGR1A
		NRG1
		REL
		KRT13
		TNFRSF8
		POGLUT1
		MIR133B
		IGSF6
		COL9A1
		TRIM21
		G6PC3
		TNFRSF13B
		CEP290
		SNRPB
		KLK3
		CYP27B1
		PADI4
		KCNJ1
		CCR7
		MIR29B1
		HRH2
		PSMB4
		BUB1B
		L1CAM
		NEK9
		DNMT3A
		PHOX2A
		SLC2A2
		CD59
		CRHR1
		SLIT2
		CYP4F22
		MUC16
		KIF1B
		TNPO3
		KRT3
		ERF
		HSPA5
		MMP7
		PDX1
		CD247
		PDYN
		FOXC1
		RHOA
		ROS1
		MC1R
		NRXN1
		CACNA1G
		CBS
		LAMA2
		AMBP
		TGM3
		GNRHR
		MIR193B
		PHOX2B
		KIF21B
		DCLRE1C
		CYP7A1
		WARS1
		ADAM10
		PAX3
		KRT1
		CDX2
		PROCR
		PRDM16
		TCIRG1
		TNIP1
		RPS27A
		CAVIN1
		C9orf72
		ALDH5A1
		REG4
		NQO1
		CILP
		CYP??20.00
		LTBP3
		PPBP
		WNT10A
		SLC30A10
		TMPRSS15
		POLD1
		PRDM10
		TNFRSF18
		MTRR
		PSMD4
		JAK1
		DVL1
		RAG2
		SEC24C
		MTAP
		IDUA
		HOXA1
		EGR1
		GP1BB
		LIG4
		BIRC3
		PARP1
		BMPR1A
		CYP3A5
		TBP
		SNAI2
		NBN
		HMGCR
		IDH1
		VTN
		DTNBP1
		GAS5
		PFKM
		CRB1
		SP140
		ERCC1
		ATN1
		PTPN12
		CASP10
		CALB2
		CHRNA3
		RAB11A
		MFAP5
		BUB1
		DGAT1
		ZEB1
		ADCY10
		FLNC
		ITLN1
		MIR27A
		LRP6
		SLC30A8
		FLVCR1
		RNASEH2C
		TMPO
		HAVCR1
		ITGB1
		WASHC5
		IRAK4
		BMP2
		MKI67
		DRD3
		KRT17
		KLRK1
		VCL
		MAGT1
		CYP7B1
		VPS35
		HADHB
		HLA-DQA2
		HSPA8
		GRP
		EIF4G1
		CYP2C19
		BIRC5
		SUGCT
		NTRK2
		AGR2
		ZNF750
		ALG3
		CCL22
		BCL10
		KRT20
		PNLIP
		BEST1
		CCR4
		KIF5A
		MIR532
		SP1
		ABL1
		FTL
		CCDC103
		CEACAM6
		HPSE2
		TBX3
		HDAC9
		ANGPT2
		TXN
		RRM2B
		NFKBIL1
		NEUROD1
		F13B
		PIGN
		SMARCB1
		ETHE1
		IRF3
		TKT
		MIR196A1
		CXCL13
		ABCC1
		LMOD3
		TET2
		GLI1
		EPHX1
		NMNAT1
		NGFR
		CARD8
		NEAT1
		TPM4
		CCL26
		CCL18
		PPARGC1A
		BCR
		BCL6
		CCR2
		DDC
		MLXIPL
		CYP1A2
		UPK3A
		YARS1
		FCRL3
		TCF7L2
		SBF1
		FCAR
		NUDT15
		ASXL1
		TWIST2
		NR2F2
		MIR193A
		NKX2-5
		CENPF
		TCOF1
		PHB
		WNT1
		TPM3
		MUC4
		TFF1
		SLAMF1
		CRLF2
		SIX1
		MYOCD
		DEFA5
		MTHFD1
		FRAS1
		UFD1
		HECTD4
		WNT5A
		CLDN1
		IGHM
		REG3A
		MMUT
		MNX1
		HOTAIR
		GLUL
		CCL13
		ACADM
		FGF19
		CYP11B2
		HDAC4
		MCL1
		ACVR1
		CFHR2
		FYN
		TNFSF12
		MIR215
		TGM6
		MIR184
		ANGPT1
		PPIG
		SMARCA4
		AKT2
		OGG1
		PAEP
		MLKL
		TBX5
		FHIT
		MUC3A
		CHEK2
		HMGCL
		RTEL1
		SHBG
		SPG21
		IGFBP1
		AXIN1
		ITGAX
		GUCY2D
		MUC6
		HIRA
		MAP2K2
		TNFRSF25
		EBF3
		HUWE1
		TWIST1
		SOX2
		SOS??1
		ANKRD55
		DRD4
		RAP1A
		HTR4
		DBH
		AGTR2
		SHOC2
		KDM1A
		EIF2AK2
		DLD
		CARTPT
		MLH3
		SCN8A
		SMARCA2
		CD6
		SCGB1A1
		KDM4C
		SERPINF1
		CLN3
		TIRAP
		ETV6
		EPRS1
		CYBC1
		ABCC6
		ARVCF
		ITGAE
		FAT4
		HDAC2
		SUFU
		MIRLET7A1
		PNPLA3
		PROC
		FREM2
		TMEM216
		HMGA2
		BECN1
		MIR338
		COG4
		PF4
		CYP27A1
		PLAGL1
		PAX9
		MED12
		LIFR
		TFF2
		PIK3CD
		TSPO
		IL31
		CSN1S1
		FOXO1
		CLCN2
		MRC1
		MIR205
		KRT4
		DAXX
		IVL
		TNFRSF10B
		IFNAR1
		COL14A1
		AKR1B1
		EBI3
		PIGR
		TYMS
		MGAM
		HRH1
		MX1
		MAP3K7
		PSC
		CD81
		MIR106B
		SNAI1
		MSX1
		GHR
		AQP1
		LEFTY2
		MIR125B1
		ECM1
		TNFSF4
		MT-TS2
		GSK3B
		GATA6
		PLAT
		MT-TS1
		CFLAR
		MT-TW
		BLM
		GABRB3
		SHANK2
		PSORS1C1
		MT-TF
		TOP2A
		KLF4
		MIR423
		PES??1.00
		GALNS
		IFNAR2
		KCNQ1OT1
		AEBP1
		PKP1
		PAFAH1B1
		CNTF
		RREB1
		CD3D
		CTSL
		C2
		MYOC
		KCNQ1
		FCER2
		MIR152
		SLC15A1
		CTBP1
		CLDN4
		CNC2
		MIR23B
		GRB2
		CTNND1
		SDC1
		THY1
		DLAT
		NHLRC1
		ISL1
		TNNI2
		APOLD1
		SLC6A2
		PTPRJ
		PPM1L
		MIR183
		PEPD
		ENPP1
		GJB3
		SCN11A
		SLC1A3
		SIGLEC5
		ACSL4
		UBE3A
		GAD1
		YAP1
		SAMD9
		GDF15
		NSD2
		LAMB1
		ADCYAP1
		HEXB
		OSM
		F11R
		VDAC1
		SCN1B
		MSH3
		PVT1
		HBEGF
		DSE
		MIR20B
		MT-TH
		ATF6
		CCL27
		HSD17B4
		VPS37A
		CMA1
		ICAM2
		GPBAR1
		REEP1
		IL25
		TREM2
		CYLD
		CHSY1
		CEP43
		IRS2
		UCN
		FBXO7
		HSPA1A
		C12orf65
		MIR92A1
		FGF1
		JMJD1C
		WRN
		CAPN1
		CISD2
		SEMA3A
		TCN2
		PYCARD
		TMEM126A
		NGLY1
		IL1RL2
		BLOC1S1
		COL6A1
		KCNH2
		DDB2
		FLI1
		PLCG1
		SF3B1
		RARA
		PPARD
		MC2R
		HSD11B2
		FABP2
		IGFBP2
		TP73
		MYCN
		IHH
		AIP
		ARG1
		LAMB3
		TNC
		DDX3X
		CCKAR
		TACR3
		IRF7
		CELIAC2
		MIR376A1
		PMPCA
		MIR19A
		CHST14
		DNTT
		MIR10B
		CARD6
		NR1H3
		IBD19
		SLCO2A1
		FBP1
		CCL8
		TOP??1.00
		TSHB
		TCF3
		MIR495
		FOXF1
		MYH8
		SEMA3D
		ATXN10
		F10
		B9D1
		NDUFAF3
		CDKAL1
		SULT1A1
		FANCG
		CELIAC5
		PRKD1
		PTHLH
		CELIAC6
		PTGDR2
		PI3
		TRAIP
		CELIAC13
		CLEC16A
		MSN
		DPEP1
		AIM2
		ALOX5AP
		BIN1
		MIR455
		IL24
		PTK2
		TFAP2A
		CELIAC10
		CELIAC11
		CELIAC12
		CELIAC7
		CELIAC8
		CELIAC9
		HPS4
		SERPINB1
		TNFRSF6B
		FZD4
		SLC46A1
		LY96
		VEGFD
		FABP4
		LAMB2
		PCNA
		MIR25
		MIR134
		KIR2DL1
		NAMPT
		LIPA
		LZTR1
		BRIP1
		RARRES2
		CTSA
		PAX8
		AXIN2
		MT-TQ
		SEMA3C
		ALPI
		CEBPA
		CYSLTR2
		CBR3-AS1
		WNT3A
		NSUN2
		ELAVL1
		COG7
		KRT75
		RBPJ
		CACNA1H
		SERPINA4
		PGM1
		PTH1R
		HTR7
		GFRA1
		GLI2
		IRAK3
		OTULIN
		STAT5A
		GNAS-AS1
		ERAP2
		FBL
		LZTFL1
		GGT2
		ADGRE3
		IFT172
		GPX3
		PPOX
		TUBB
		ADORA2A
		KANSL1
		CD2
		GBA2
		TRH
		THRA
		CYP11B1
		PIK3R2
		CASK
		AMT
		CYSLTR1
		ERCC4
		CRHR2
		KCNJ5
		CD24
		HDAC6
		ADORA1
		PEX7
		IL1R2
		MS4A2
		NOG
		GAD2
		MSX2
		CDK5RAP1
		OPRK1
		NME1
		CPS1
		MIR197
		FOXP1
		MCM5
		RNASET2
		SIX5
		CGA
		SLC10A1
		MIR376C
		MUC12
		GGTLC3
		PPP1CB
		IFNG-AS1
		HLA-DRB5
		NELFA
		INPP5E
		SLC25A20
		FAAH
		CDKN2C
		LMOD1
		ATOD5
		ATOD6
		FNDC4
		CCR8
		ATOD3
		MID2
		TDGF1
		SEPTIN9
		GABRG2
		EPOR
		MPV17
		ATOD1
		SRSF6
		HADH
		SLC9A6
		MN1
		AOC1
		XRCC6
		UCA1
		CCL1
		ADD1
		PIEZO2
		MLYCD
		FGB
		GP6
		MIR28
		SLAMF7
		COG5
		GALT
		COL9A2
		MYH9
		LALBA
		SON
		MIR26A1
		CPLX1
		FURIN
		GJA5
		PEX5
		SLC24A5
		SLC7A7
		CCL25
		LTA4H
		NAGA
		RAB39B
		PHEX
		DCC
		GP1BA
		SOX5
		SLC19A1
		KCNA2
		FERMT1
		ANO1
		MIR204
		AURKA
		SLC26A2
		DNAH8
		ANXA2
		LGALS4
		MAOA
		GHRH
		FSCN1
		DICER1
		PRKCB
		TBXT
		MAP3K8
		LIMK1
		DHCR7
		DEFB103B
		TOLLIP
		AQP3
		POR
		ADH1C
		ALPP
		LETM1
		SCN2B
		OPRD1
		ERLIN2
		ITPR3
		XPA
		ADSL
		CSPP1
		CD7
		PEX19
		HSPA2
		CXCR5
		MIR675
		FOXD3
		AK2
		RBM8A
		DIABLO
		APOA4
		SLC12A1
		MIR657
		C5AR1
		PALB2
		GTF2H5
		RPS6KB1
		ADGRV1
		MLANA
		KIAA0586
		NDUFAF1
		RFXANK
		GTF2I
		STH
		ADRB1
		UBE4A
		BIRC2
		PROKR2
		CD68
		CYP24A1
		TNNT3
		IFI16
		HELLS
		GPX2
		SS3
		MIR107
		FLNB
		TUG1
		PLA2G4F
		MIR124-1
		PMS1
		SEMA4A
		KCNJ2
		METTL9
		THRB
		ASCL1
		LCOR
		TPM1
		GTF2IRD1
		RFX5
		SULT2A1
		MIR191
		EPAS1
		TACR2
		IRF4
		TXK
		CSK
		PTPA
		ADORA3
		SERPINA7
		POMGNT2
		GFI1
		CEBPB
		IGES
		NPS
		TYROBP
		GNS
		CLIP2
		EPHA2
		SUMO4
		HSD3B7
		NRON
		MAP2K7
		AKAP9
		FGF3
		SLC5A2
		HMBS
[truncated: 3,642 more rows]
