# Supplementary material for: Network Pharmacology-Based Validation of the Efficacy of Huiyangjiuji Decoction in the Treatment of Experimental Colitis
Source: Front Pharmacol. 2021 May 28;12:666432. doi: 10.3389/fphar.2021.666432 (PMC8193934; doi:10.3389/fphar.2021.666432)
Supplement: Supplementary file 6 [file Table4.XLSX]

## Sheet: Sheet1
PTGS2
PGR
CHRM3
CHRM1
AR
SCN5A
RXRA
ACHE
ADRA1A
ADRB2
OPRM1
GABRA1
DPP4
NR3C2
PTGS1
KCNH2
ADRB1
HTR3A
ADRA2C
OPRD1
ADRA1B
RXRB
DRD1
SLC6A4
F7
PDE10A
PRSS1
RELA
AKT1
VEGFA
BCL2
FOS
BAX
MMP9
CASP3
TP53
HIF1A
FOSL1
FOSL2
CDK1
CCNB1
MPO
AHR
IGF2
CYCS
NFATC1
NOX5
FABP5
CHRNA2
CASP9
JUN
CASP8
PRKCA
PON1
ADH1C
ADRA2A
SLC6A2
SLC6A3
AKR1B1
PLAU
LTA4H
MAOB
MAOA
ESR1
PPARG
CA2
CDK2
DPEP1
CCNA2
PNP
MAPK3
MAPK1
FASN
LDLR
BAD
SOD1
CAT
MTTP
APOB
PLB1
HMGCR
CYP19A1
GSTP1
UGT1A1
PPARA
SREBF1
GSR
ABCC1
ADIPOR2
GOT1
CES1
SOAT1
NOS2
ESR2
CHEK1
GSK3B
MAPK8
TIMP1
CREB1
PLA2G4A
CD163
EPHB2
LYZ
MMP3
EGFR
CCND1
BCL2L1
CDKN1A
MMP2
IL10RA
EGF
RB1
TNFAIP6
IL6R
ELK1
NFKBIA
POR
ODC1
RAF1
MMP1
STAT1
RUNX1T1
HSPA5
ERBB2
HMOX1
CYP3A4
CYP1A2
CAV1
MYC
F3
GJA1
CYP1A1
ICAM1
IL1B
CCL2
SELE
VCAM1
CXCL8
PRKCB
BIRC5
DUOX2
NOS3
HSPB1
IL2RA
NR1I2
CYP1B1
PLAT
THBD
SERPINE1
COL1A1
IFNG
ALOX5
IL1A
TOP2A
NCF1
ABCG2
HAS2
NFE2L2
NQO1
PARP1
PSMD3
COL3A1
CXCL11
CXCL2
NR1I3
CHEK2
INSRR
CLDN4
PPARD
CXCL10
CHUK
SPP1
RUNX2
RASSF1
E2F1
E2F2
ACP3
CTSD
IGFBP3
CD40LG
IRF1
ERBB3
PCOLCE
NPEPPS
GSTM1
MAPK14
PYGM
OLR1
IL4
IKBKB
SLPI
STAT3
CDK4
KDR
MAPK10
CACNA1S
CASP1
ADCYAP1
PSMG1
MAP2K4
NR3C1
TRPV1
PRSS3
EDN1
LPL
GAP43
BDNF
IRS1
FABP1
ENPEP
UCP2
CCKAR
NTRK2
PDX1
SLC2A2
SCD
CETP
PYY
