# Supplementary material for: Network Pharmacology-Based Validation of the Efficacy of Huiyangjiuji Decoction in the Treatment of Experimental Colitis
Source: Front Pharmacol. 2021 May 28;12:666432. doi: 10.3389/fphar.2021.666432 (PMC8193934; doi:10.3389/fphar.2021.666432)
Supplement: Supplementary file 8 [file DataSheet1.XLSX]

## Sheet: Sheet1
		figure1 A
		Saline			DSS					DSS+HYJJ
		Figure6 western blot
	BCL2
	BAX
	GAPDH
